# Supplementary material for: The metabolic reprogramming of γ-aminobutyrate in oral squamous cell carcinoma
Source: BMC Oral Health. 2024 Apr 5;24:418. doi: 10.1186/s12903-024-04174-0 (PMC10996254; doi:10.1186/s12903-024-04174-0)
Supplement: Supplementary file 1 — Supplementary Material 1 [file 12903_2024_4174_MOESM1_ESM.xlsx]

## Sheet: transcriptional differences
	logFC	logCPM	LR	PValue	FDR	change
OLR1	4.63164	9.34394	97.2395	6.14302e-23	4.99305e-19	UP
FABP4	3.3998	7.68675	61.9406	3.54e-15	7.19e-12	UP
AGER	2.61924	7.23461	46.3079	1.01e-11	1.26e-08	UP
GPX3	2.79708	8.44721	43.6383	3.95e-11	3.78e-08	UP
SFTPA1	2.74771	8.02921	42.7384	6.26e-11	5.09e-08	UP
MCEMP1	2.79794	6.77042	41.2385	1.35e-10	9.96e-08	UP
CFD	2.24669	7.65224	39.5752	3.16e-10	2.05e-07	UP
TMEM100	3.52311	6.94639	39.1813	3.86e-10	2.41e-07	UP
VSIG4	2.57487	7.88615	37.9526	7.25e-10	4.36e-07	UP
SFTPA2	2.36229	8.81322	37.6635	8.41e-10	4.71e-07	UP
AQP9	2.51298	6.4336	33.5586	6.91e-09	3.5e-06	UP
MS4A7	2.39578	7.73279	32.6547	1.1e-08	5.11e-06	UP
CES1	3.0258	7.42527	31.4311	2.07e-08	8.61e-06	UP
MSR1	2.52954	8.48141	31.0627	2.5e-08	1.02e-05	UP
FHL1	2.11755	6.83431	30.4544	3.42e-08	1.32e-05	UP
SLC11A1	2.74744	7.48544	30.3091	3.68e-08	1.39e-05	UP
SERPINA1	2.72824	9.2326	29.9827	4.36e-08	1.61e-05	UP
RBP4	2.52583	6.20448	28.3772	9.98e-08	3.35e-05	UP
OSCAR	2.19276	6.47688	28.3296	1.02e-07	3.35e-05	UP
APLP2	1.57159	7.77928	27.4734	1.59e-07	4.98e-05	UP
LTA4H	2.58077	7.44737	27.2991	1.74e-07	5.35e-05	UP
GLS	1.76726	7.52229	27.1464	1.89e-07	5.68e-05	UP
SLC7A7	2.01234	6.63712	26.8985	2.14e-07	6.34e-05	UP
RGCC	1.56025	8.09741	26.6935	2.38e-07	6.92e-05	UP
ACSL1	1.96221	6.97831	26.4415	2.72e-07	7.61e-05	UP
CAV1	2.34643	8.27264	26.4076	2.76e-07	7.62e-05	UP
ADH1B	2.15312	6.57563	26.0906	3.26e-07	8.83e-05	UP
MARCO	2.94188	7.62573	25.9148	3.57e-07	9.51e-05	UP
NCEH1	2.09782	6.40833	25.1715	5.25e-07	0.000127264	UP
TFRC	2.32182	8.98204	24.7928	6.38e-07	0.000152601	UP
ASAH1	1.81955	8.64989	24.4196	7.75e-07	0.000182527	UP
CYP27A1	2.41129	7.41987	24.3444	8.06e-07	0.000187081	UP
GLUL	2.00565	8.47684	24.0751	9.26e-07	0.000203526	UP
FBP1	2.11214	7.3415	23.5806	1.2e-06	0.000256217	UP
ALOX5AP	2.07052	7.20605	22.7364	1.86e-06	0.000372908	UP
S100A9	2.01665	8.16322	22.4874	2.12e-06	0.000414296	UP
ACE	1.63012	7.03148	22.23	2.42e-06	0.000465032	UP
IL1B	2.02445	6.30267	21.962	2.78e-06	0.000519625	UP
EPAS1	2.15893	8.10762	21.8415	2.96e-06	0.000547015	UP
CXCL5	2.22959	6.10477	21.7071	3.18e-06	0.000573682	UP
FCGR1A	1.70223	7.25542	21.519	3.5e-06	0.000625847	UP
SGK1	1.45979	8.09424	20.7816	5.15e-06	0.000899756	UP
SCD	2.46351	7.7863	20.6493	5.52e-06	0.000943853	UP
IFI6	1.76551	8.32039	20.4396	6.15e-06	0.00104214	UP
IFIT3	1.79449	6.45663	20.3074	6.59e-06	0.00110517	UP
MFAP4	1.77252	6.75927	20.157	7.13e-06	0.00117139	UP
KLF4	1.56048	7.34525	20.0489	7.55e-06	0.00122711	UP
ALOX5	2.01568	7.20865	19.9109	8.11e-06	0.00129307	UP
MRC1	1.51162	7.27889	19.781	8.68e-06	0.00137057	UP
NUPR1	1.64153	7.30355	19.5274	9.92e-06	0.00152767	UP
SPI1	1.51393	7.83636	19.446	1.03e-05	0.00157222	UP
SLCO2B1	1.64744	7.64629	19.3857	1.07e-05	0.00160757	UP
RTKN2	1.74114	6.48307	19.1365	1.22e-05	0.00179845	UP
C7	1.66714	6.52635	18.6714	1.55e-05	0.00224941	UP
NCKAP1L	1.51346	6.96788	18.4498	1.74e-05	0.0024237	UP
SIGLEC1	1.58335	7.15604	18.2619	1.93e-05	0.00265217	UP
ABCG1	1.71125	7.177	17.9146	2.31e-05	0.00311619	UP
RASGEF1B	1.64921	6.46186	17.6669	2.63e-05	0.00340461	UP
CD163	1.84377	7.98562	17.6617	2.64e-05	0.00340461	UP
SLC6A4	1.97615	6.06357	17.2686	3.24e-05	0.00405774	UP
APOC1	2.88892	10.8141	17.0838	3.58e-05	0.00443835	UP
PLTP	1.49439	8.17941	17.0648	3.61e-05	0.00444884	UP
DUSP1	1.39926	8.78311	16.923	3.89e-05	0.00472236	UP
CLEC3B	1.65808	6.39238	16.8407	4.07e-05	0.00489519	UP
MMP19	1.61916	6.39677	16.2885	5.44e-05	0.00639643	UP
CCL18	2.80248	9.76727	16.278	5.47e-05	0.00639643	UP
CSTB	1.49921	9.0989	16.0747	6.09e-05	0.00707059	UP
RNF149	1.334	7.27711	15.9714	6.43e-05	0.00728835	UP
SLC31A2	1.51381	6.53804	15.9517	6.5e-05	0.00728835	UP
EMP2	1.45094	6.90089	15.9069	6.65e-05	0.00733753	UP
C5AR1	1.4232	6.90294	15.8993	6.68e-05	0.00733753	UP
DHCR24	1.48516	6.8344	15.6145	7.77e-05	0.00830528	UP
THEMIS2	1.3498	6.96449	15.4691	8.39e-05	0.00891071	UP
FCGR3A	1.69025	9.24909	15.4268	8.58e-05	0.00905326	UP
TREM1	1.90725	5.99025	15.392	8.74e-05	0.00916201	UP
GAA	1.35853	6.87522	15.3334	9.01e-05	0.00938989	UP
SLC31A1	1.37459	6.82054	15.1336	0.000100164	0.0103055	UP
ALDH2	1.4343	7.89576	15.1164	0.000101084	0.0103347	UP
CROCC	1.71809	6.18199	15.0686	0.000103675	0.0105334	UP
TYROBP	1.52965	8.81067	14.9625	0.000109667	0.0110046	UP
PHACTR3	2.27649	5.64018	14.907	0.000112944	0.0111952	UP
RMDN3	1.43394	6.63466	14.8713	0.000115103	0.0113401	UP
NAPSA	1.33808	7.7143	14.7961	0.000119784	0.0116529	UP
GCHFR	1.89615	6.71199	14.5856	0.000133935	0.0127324	UP
NR4A2	1.37302	6.63425	14.0842	0.000174805	0.0160544	UP
CD52	1.2943	6.98912	14.0087	0.000181967	0.0165254	UP
TSPO	1.78814	6.00033	13.9549	0.000187246	0.0169104	UP
GLIPR2	1.62552	7.24505	13.9154	0.000191228	0.0171746	UP
GAD2	1.40319	6.55246	13.9045	0.000192341	0.0171797	UP
S100A8	1.32941	6.88968	13.8367	0.000199401	0.0176166	UP
SAMHD1	1.41941	7.89058	13.8067	0.000202616	0.0178039	UP
FOS	1.72447	10.1938	13.6895	0.000215652	0.0187504	UP
CA4	2.0191	5.74775	13.6146	0.000224437	0.0193039	UP
DPYSL2	1.12975	7.47609	13.5579	0.00023132	0.0196876	UP
ALDH1A1	1.36954	6.52299	13.2663	0.000270217	0.0225264	UP
CD68	1.78867	9.19497	13.1802	0.000282925	0.0232284	UP
MX1	1.37278	6.49988	13.066	0.000300708	0.0244415	UP
NCF2	1.30599	6.84903	12.9853	0.000313945	0.0252648	UP
IFI27	1.73097	9.01039	12.9667	0.000317084	0.0253917	UP
TMBIM1	1.20403	7.29564	12.9202	0.000325051	0.0259021	UP
FGR	1.45207	6.33746	12.9012	0.000328376	0.0260238	UP
FPR1	1.27624	6.74133	12.8776	0.000332538	0.0260238	UP
PTAFR	1.38697	6.41882	12.6309	0.000379416	0.0288214	UP
APOC2	1.61968	6.65619	12.5558	0.000394969	0.0298633	UP
FCN3	1.36935	6.44439	12.5254	0.000401453	0.0302131	UP
LPL	1.47096	6.26181	12.4036	0.000428501	0.0319876	UP
HPGD	1.78218	5.85878	12.2698	0.000460342	0.0335771	UP
BLVRA	1.29709	6.61351	12.2687	0.000460611	0.0335771	UP
SLC15A3	1.20033	7.49322	12.1048	0.000502915	0.0363351	UP
ATP6V0D1	1.21716	7.18815	11.8416	0.000579224	0.0414796	UP
TSPAN13	1.22861	6.72864	11.7401	0.000611682	0.0436118	UP
EGR2	1.39405	6.30162	11.6795	0.000631927	0.04469	UP
FCGRT	1.04401	7.73631	11.5792	0.000666932	0.0466126	UP
VAMP8	1.05807	7.87333	11.5759	0.000668106	0.0466126	UP
GPD1	1.6035	5.98874	11.4739	0.000705792	0.0490314	UP
COL1A1	-4.57667	9.25545	105.171	1.12e-24	1.82e-20	DOWN
CTHRC1	-3.24899	7.51013	73.3683	1.08e-17	5.67e-14	DOWN
SULF1	-3.63639	7.92636	72.8562	1.39e-17	5.67e-14	DOWN
POSTN	-3.8094	8.56772	71.1703	3.28e-17	1.07e-13	DOWN
COL1A2	-3.2316	9.86255	70.4194	4.79e-17	1.3e-13	DOWN
COL5A2	-3.85668	7.44275	66.0663	4.36e-16	1.01e-12	DOWN
THY1	-3.20337	7.38392	57.6698	3.1e-14	5.6e-11	DOWN
COL3A1	-3.40534	9.4438	53.367	2.77e-13	4.5e-10	DOWN
BGN	-2.31805	9.20849	50.4626	1.21e-12	1.79e-09	DOWN
LUM	-2.3851	8.47884	46.4768	9.27e-12	1.26e-08	DOWN
CEACAM5	-2.77716	6.74661	45.7941	1.31e-11	1.53e-08	DOWN
COL4A1	-2.13314	9.24564	43.8084	3.62e-11	3.68e-08	DOWN
COL5A1	-2.46225	7.70546	43.3165	4.66e-11	4.21e-08	DOWN
LCN2	-2.80134	6.57737	42.8031	6.05e-11	5.09e-08	DOWN
THBS2	-2.48873	7.03712	42.5376	6.93e-11	5.37e-08	DOWN
SPARC	-2.06759	9.65898	40.8425	1.65e-10	1.17e-07	DOWN
HTRA3	-2.4341	6.96557	39.9106	2.66e-10	1.8e-07	DOWN
VCAN	-2.23269	7.00762	37.71	8.21e-10	4.71e-07	DOWN
MMP11	-2.68726	6.52714	37.0491	1.15e-09	6.24e-07	DOWN
CST1	-4.91545	8.40154	36.2575	1.73e-09	9.07e-07	DOWN
GREM1	-2.42775	6.52861	33.5004	7.12e-09	3.5e-06	DOWN
COL6A3	-1.92044	7.50612	33.4495	7.31e-09	3.5e-06	DOWN
H3C8	-2.45324	6.40486	31.957	1.58e-08	7.12e-06	DOWN
IGFBP3	-2.77276	7.40837	31.8514	1.66e-08	7.31e-06	DOWN
IGFBP7	-2.20626	9.79409	31.5921	1.9e-08	8.14e-06	DOWN
CST2	-3.25615	7.82052	30.758	2.92e-08	1.16e-05	DOWN
NNMT	-1.84163	7.23686	29.0604	7.02e-08	2.53e-05	DOWN
TIMP1	-3.28576	9.31939	28.3715	1e-07	3.35e-05	DOWN
COL8A1	-1.95718	7.15514	28.3221	1.03e-07	3.35e-05	DOWN
MXRA5	-2.24226	6.41708	28.3164	1.03e-07	3.35e-05	DOWN
GPX2	-2.36533	6.29118	27.8406	1.32e-07	4.2e-05	DOWN
FSTL1	-2.01889	7.36446	26.5802	2.53e-07	7.21e-05	DOWN
SFRP2	-3.19609	7.14022	25.7294	3.93e-07	0.000102991	DOWN
SFRP4	-2.43034	6.14269	25.6565	4.08e-07	0.000105258	DOWN
PLVAP	-1.88009	6.72646	25.4751	4.48e-07	0.000113826	DOWN
CERCAM	-2.26648	6.255	25.4045	4.65e-07	0.000116249	DOWN
H3C13	-2.09212	7.43092	25.1886	5.2e-07	0.000127264	DOWN
PLAT	-2.06878	6.38274	24.2452	8.48e-07	0.000193198	DOWN
AEBP1	-1.95509	7.70355	24.2282	8.56e-07	0.000193198	DOWN
KRT8	-1.85805	8.25123	24.1561	8.88e-07	0.000197819	DOWN
COL4A2	-1.73195	8.47535	24.0129	9.57e-07	0.000207405	DOWN
HSPG2	-1.76618	7.73531	23.298	1.39e-06	0.000292913	DOWN
EMILIN1	-1.83401	6.60791	23.1372	1.51e-06	0.000314369	DOWN
CEACAM1	-1.80494	7.98552	23.0263	1.6e-06	0.000328822	DOWN
F2R	-2.41807	6.01335	22.8431	1.76e-06	0.000357183	DOWN
TPM1	-1.9685	8.11674	22.6863	1.91e-06	0.000378089	DOWN
ABAT	-1.44946	7.56108	22.2198	2.43e-06	0.000465032	DOWN
ZNF703	-1.74666	6.67598	22.1486	2.52e-06	0.000476987	DOWN
CXCL13	-1.97714	6.40059	21.8004	3.03e-06	0.000552576	DOWN
FBLN2	-2.07818	6.18695	20.9711	4.66e-06	0.000823882	DOWN
LGALS4	-1.74617	6.55548	20.6902	5.4e-06	0.000933719	DOWN
H2AC11	-1.75177	6.68945	20.2038	6.96e-06	0.00115475	DOWN
DPEP1	-2.03072	6.17125	19.996	7.76e-06	0.00124902	DOWN
FAM3D	-2.33224	5.90528	19.7107	9.01e-06	0.00140823	DOWN
H3C15	-1.6358	6.89933	19.5188	9.96e-06	0.00152767	DOWN
DERL3	-2.68837	6.52968	19.2197	1.17e-05	0.00173754	DOWN
DDIT4	-2.20174	7.03274	18.907	1.37e-05	0.00201	DOWN
POU2AF1	-1.96479	6.32871	18.6583	1.56e-05	0.00224941	DOWN
CCDC80	-2.04661	6.07018	18.558	1.65e-05	0.00235018	DOWN
PALLD	-1.51017	6.95536	18.5229	1.68e-05	0.00237297	DOWN
H2BC17	-1.68831	6.47547	18.4936	1.7e-05	0.00238899	DOWN
IGFBP5	-2.56338	7.68061	18.1029	2.09e-05	0.00285886	DOWN
CD24	-1.9004	6.16801	17.9071	2.32e-05	0.00311619	DOWN
H2AC21	-1.66926	6.44178	17.8348	2.41e-05	0.00321042	DOWN
H3C10	-1.81369	6.77588	17.7045	2.58e-05	0.00340461	DOWN
IGHM	-5.58076	10.6246	17.6788	2.62e-05	0.00340461	DOWN
ITGA11	-1.86687	6.16638	17.3768	3.07e-05	0.00392382	DOWN
TMPRSS11E	-2.14789	6.423	17.3006	3.19e-05	0.00405243	DOWN
SULF2	-1.77614	6.26016	17.2858	3.22e-05	0.0040525	DOWN
CST4	-1.99492	6.01208	16.9683	3.8e-05	0.00464581	DOWN
H3C3	-1.8335	6.51251	16.8239	4.1e-05	0.00490223	DOWN
CXCL16	-1.67715	6.32619	16.5026	4.86e-05	0.00576466	DOWN
IGHA1	-7.08303	13.4731	16.0025	6.33e-05	0.00728835	DOWN
PRDM1	-1.39891	6.80963	15.9839	6.39e-05	0.00728835	DOWN
GOLM1	-1.79909	6.13811	15.9508	6.5e-05	0.00728835	DOWN
CD248	-1.76907	6.16944	15.9214	6.6e-05	0.00733753	DOWN
H3C7	-1.88154	6.61503	15.7574	7.2e-05	0.00785587	DOWN
SERPINF1	-1.44337	6.71353	15.6706	7.54e-05	0.00816978	DOWN
CCND2	-1.45479	6.96857	15.6156	7.76e-05	0.00830528	DOWN
OR5K4	-1.78026	6.10332	15.1922	9.71e-05	0.0100541	DOWN
PDLIM7	-1.35962	7.35879	14.9779	0.000108775	0.0109829	DOWN
HOXB9	-1.89701	5.95855	14.9322	0.000111443	0.0111142	DOWN
COL6A2	-1.26843	8.29246	14.8217	0.000118168	0.011572	DOWN
H3C2	-2.33558	7.55593	14.786	0.000120428	0.0116529	DOWN
NID1	-1.44404	7.32985	14.7119	0.000125252	0.01202	DOWN
MXRA8	-1.31249	7.06035	14.7052	0.000125701	0.01202	DOWN
ACTA2	-1.89291	9.20364	14.5314	0.000137845	0.013028	DOWN
C1S	-1.23902	7.78877	14.4945	0.000140566	0.0132083	DOWN
H1-3	-1.45195	7.23746	14.4112	0.000146927	0.0137267	DOWN
SPP1	-4.46135	8.82666	14.2587	0.000159322	0.0147997	DOWN
CTSK	-1.52734	6.33315	14.1257	0.000170991	0.0157933	DOWN
PRRX1	-1.48652	6.38906	14.0422	0.000178749	0.0163244	DOWN
SERPINH1	-1.31704	6.76066	13.8449	0.00019853	0.0176166	DOWN
H1-5	-1.97281	6.9262	13.6892	0.000215694	0.0187504	DOWN
PRSS23	-1.50747	6.31773	13.6409	0.000221313	0.0191365	DOWN
PIGR	-2.24941	8.15349	13.5685	0.000230016	0.0196796	DOWN
KLF5	-2.03559	5.70839	13.4444	0.00024574	0.020806	DOWN
SPON2	-1.43981	6.73402	13.3383	0.000260037	0.0219024	DOWN
FERMT1	-1.93211	5.7894	13.2905	0.000266757	0.0223526	DOWN
ARHGAP1	-1.3656	6.54224	13.2138	0.000277893	0.0230481	DOWN
H2BC8	-1.52038	6.79958	13.189	0.000281598	0.0232284	DOWN
CHPF	-1.51606	6.25809	13.1404	0.000288992	0.0236073	DOWN
PLXDC1	-1.93816	5.76272	13.0343	0.000305845	0.0247354	DOWN
MMP2	-1.24515	7.78908	12.8765	0.000332731	0.0260238	DOWN
H2BC11	-1.41578	6.42033	12.8751	0.000332982	0.0260238	DOWN
FAP	-1.51054	6.23832	12.8527	0.000336994	0.0262114	DOWN
H4C4	-1.37525	6.82893	12.8246	0.000342099	0.0264817	DOWN
ASCL2	-1.44098	6.33853	12.7966	0.000347249	0.026753	DOWN
RAB23	-1.86655	5.80803	12.7564	0.000354785	0.0272046	DOWN
H4C13	-1.35928	6.48234	12.6678	0.000372001	0.0283908	DOWN
H2AC8	-1.49504	6.21881	12.4016	0.000428968	0.0319876	DOWN
IFITM1	-1.24054	7.70699	12.3813	0.000433658	0.0321897	DOWN
RABAC1	-1.26465	6.65422	12.3653	0.000437377	0.0323182	DOWN
IGLL5	-4.94278	10.8935	12.2849	0.000456627	0.0335771	DOWN
INSR	-1.37309	6.3917	12.224	0.000471791	0.0342385	DOWN
COL10A1	-1.44093	6.25259	11.9319	0.000551809	0.0396912	DOWN
H4C15	-1.51224	8.00552	11.6784	0.000632302	0.04469	DOWN
RPL13	-1.01462	9.01077	11.6318	0.000648324	0.045624	DOWN
LAMB1	-1.13114	7.6348	11.4498	0.000715015	0.0494608	DOWN
BCL2A1	1.32469	6.39609	11.4035	0.000733055	0.0503346	NOT
LGMN	1.12645	8.08445	11.4015	0.00073384	0.0503346	NOT
SOX4	-1.19507	6.75477	11.3848	0.000740494	0.0505776	NOT
RGS16	-1.25368	6.53304	11.359	0.00075082	0.0508787	NOT
CTSD	1.7786	11.4978	11.356	0.000752049	0.0508787	NOT
PPARG	1.31283	6.40779	11.3505	0.000754292	0.0508787	NOT
NT5DC2	-1.31787	6.396	11.3417	0.000757839	0.0509067	NOT
LOXL2	-1.60433	5.96547	11.3083	0.000771626	0.0516196	NOT
MUC13	-1.64362	5.91269	11.2848	0.000781435	0.0520615	NOT
TCF21	1.68479	5.87326	11.2507	0.000795919	0.05281	NOT
MMP12	-3.28903	7.7757	11.225	0.000807035	0.0533299	NOT
PRXL2B	-1.27593	6.45295	11.2029	0.000816697	0.0535725	NOT
PHGR1	-1.6978	5.84109	11.2015	0.000817297	0.0535725	NOT
EDIL3	-1.22622	6.60078	11.1351	0.000847114	0.0549591	NOT
PLBD1	1.29657	6.41281	11.1321	0.000848481	0.0549591	NOT
IFNGR1	1.09634	7.19205	11.1318	0.000848593	0.0549591	NOT
HNF4A	-1.62556	5.91342	11.0861	0.000869757	0.0560249	NOT
JCHAIN	-4.31121	10.6969	11.0815	0.000871942	0.0560249	NOT
PNPLA6	1.22735	6.5676	11.0668	0.000878885	0.0560423	NOT
SCGB3A1	1.67434	5.86252	11.0657	0.000879382	0.0560423	NOT
HHEX	1.77589	5.74861	11.059	0.000882556	0.0560423	NOT
HEXB	1.13483	7.55355	11.0257	0.000898561	0.0568366	NOT
SRPX2	-1.75401	5.75554	10.9812	0.000920392	0.0579918	NOT
AOC3	1.24556	6.49587	10.9684	0.000926798	0.05817	NOT
BTNL9	1.39248	6.2259	10.9047	0.000959208	0.0597893	NOT
CTSL	1.60608	8.84453	10.9033	0.000959954	0.0597893	NOT
CD81	0.999216	8.72302	10.8795	0.00097235	0.0603302	NOT
ST6GAL1	-1.70597	5.79077	10.8021	0.00101387	0.0626671	NOT
TUB	1.37294	6.46985	10.7813	0.0010253	0.0629812	NOT
H4C12	-1.41973	8.92199	10.7788	0.0010267	0.0629812	NOT
ISLR	-1.24187	6.55119	10.7326	0.00105265	0.0643302	NOT
ACVRL1	1.08583	6.9931	10.7009	0.00107082	0.0651957	NOT
EDNRB	1.41922	6.1589	10.6675	0.00109033	0.0661357	NOT
NBL1	-1.16792	7.83156	10.6334	0.00111065	0.0671178	NOT
CYB5A	1.03116	7.27678	10.5854	0.00113982	0.0686222	NOT
PIM2	-2.59448	7.48722	10.5787	0.00114398	0.0686222	NOT
CYBB	1.20715	7.47033	10.5303	0.00117432	0.0700796	NOT
IGFL2	-1.59711	5.89363	10.5263	0.0011769	0.0700796	NOT
CXCL2	1.13227	6.74732	10.4034	0.00125785	0.0746265	NOT
SLC9A3R2	1.18453	7.12527	10.3296	0.0013091	0.0773847	NOT
HEXA	1.06454	7.09615	10.2691	0.0013528	0.0796778	NOT
H2AC14	-1.35742	6.19638	10.2567	0.00136189	0.0799241	NOT
TNFRSF12A	-1.29822	6.28816	10.2209	0.00138862	0.0811991	NOT
CAPG	1.46528	8.61826	10.183	0.00141743	0.0825868	NOT
PTPN12	1.1635	6.5723	10.1338	0.00145574	0.0845161	NOT
PCOLCE	-1.19615	6.90149	10.1247	0.00146297	0.0846335	NOT
SERPING1	1.16119	9.72694	10.0958	0.0014861	0.0856667	NOT
H2BC9	-1.18387	6.52284	10.0822	0.00149708	0.085995	NOT
DNASE2	1.242	6.86663	10.0757	0.00150238	0.0859952	NOT
STARD9	1.69391	5.7333	10.0517	0.00152208	0.0868171	NOT
CCL23	1.46383	6.01552	10.034	0.00153679	0.08735	NOT
CLIC5	1.22146	6.41908	10.0127	0.00155462	0.0878026	NOT
VAT1	1.06281	7.35222	10.0098	0.00155706	0.0878026	NOT
TRAC	-1.46	7.17354	10.0052	0.00156096	0.0878026	NOT
ADAMTSL4	1.30548	6.25328	9.98914	0.00157466	0.0882678	NOT
CALU	-1.0909	6.91224	9.95647	0.00160286	0.0895396	NOT
ALAS1	1.16503	6.54722	9.94406	0.00161369	0.0898363	NOT
SELENOP	1.21111	8.00266	9.92652	0.00162914	0.0903868	NOT
COL6A1	-1.00313	8.09256	9.88291	0.00166821	0.0922395	NOT
H2AC12	-1.26445	6.30981	9.87319	0.00167704	0.0924137	NOT
SAMD8	-1.38235	6.10586	9.8311	0.00171586	0.0942288	NOT
KCTD21	-1.40649	6.06688	9.82498	0.00172158	0.0942288	NOT
CXCL3	1.08831	6.76727	9.77231	0.0017716	0.0966413	NOT
ZNF331	1.56291	5.85238	9.73262	0.00181026	0.09842	NOT
MZB1	-2.49573	7.03982	9.71291	0.00182978	0.0991018	NOT
H2AC16	-1.42911	6.02595	9.70768	0.00183499	0.0991018	NOT
INMT	1.22131	7.13882	9.65595	0.0018874	0.101594	NOT
IL1RN	1.38576	6.08085	9.60804	0.00193727	0.103935	NOT
EPCAM	-1.35409	6.11525	9.5374	0.00201326	0.107657	NOT
ITGA3	1.11571	6.59311	9.46278	0.00209683	0.111757	NOT
H3C11	-1.2636	6.25338	9.4463	0.00211575	0.111785	NOT
MIF	-0.944376	7.60541	9.44492	0.00211735	0.111785	NOT
LY6E	1.0992	7.04273	9.44437	0.00211798	0.111785	NOT
GPCPD1	1.16082	6.52192	9.40986	0.00215821	0.11354	NOT
APOE	2.08725	11.3293	9.40002	0.00216983	0.113783	NOT
GSTO1	1.04432	7.67504	9.38488	0.00218783	0.114358	NOT
SLC6A6	-1.06118	7.08245	9.3749	0.00219976	0.114613	NOT
CDH11	-1.16361	7.29404	9.36149	0.00221592	0.115086	NOT
PLPP3	1.13258	6.9811	9.33723	0.00224545	0.116249	NOT
TGFA	-1.63578	6.46466	9.32269	0.00226333	0.116802	NOT
ANKRD10	-1.02615	6.9891	9.30289	0.00228793	0.117698	NOT
PLA2G7	1.13728	6.50803	9.29066	0.00230325	0.118113	NOT
CPVL	1.10632	6.58707	9.27242	0.0023263	0.118919	NOT
LAIR1	0.979267	7.5082	9.20773	0.00240995	0.122809	NOT
LIPA	1.43226	8.36629	9.19961	0.00242067	0.12297	NOT
CALD1	-1.30008	6.15758	9.16634	0.00246506	0.124835	NOT
NOTCH3	-0.995491	7.42319	9.14389	0.00249551	0.125984	NOT
SLC34A2	1.07065	6.75124	9.12538	0.00252088	0.126871	NOT
TBC1D13	-1.03616	6.77737	9.09288	0.00256606	0.128747	NOT
CTSH	1.10625	8.11254	9.06051	0.00261189	0.130643	NOT
RPLP0	-1.13814	8.91422	9.04138	0.00263937	0.131612	NOT
STOM	1.08726	6.59905	9.03227	0.00265255	0.131865	NOT
RHOB	0.957476	7.31077	9.02008	0.00267029	0.131923	NOT
SUSD2	1.56909	5.7573	9.01098	0.00268362	0.131923	NOT
CPM	1.07198	6.64259	9.01063	0.00268414	0.131923	NOT
PLD3	1.10694	8.30821	9.00361	0.00269447	0.131923	NOT
COL6A6	1.44741	5.91617	9.00235	0.00269633	0.131923	NOT
RPL35A	-0.96404	8.6013	8.99294	0.00271024	0.131923	NOT
MFGE8	-1.09057	6.57756	8.99246	0.00271096	0.131923	NOT
SCARB2	0.907485	7.57877	8.98729	0.00271865	0.131923	NOT
TNC	-1.55829	5.75451	8.96372	0.00275394	0.132897	NOT
LRRK2	1.42963	5.93521	8.96297	0.00275507	0.132897	NOT
ELF3	-1.234	6.23891	8.93716	0.00279427	0.133981	NOT
ACP5	1.41176	8.62913	8.93659	0.00279514	0.133981	NOT
IL7R	1.19333	6.32213	8.93035	0.0028047	0.133981	NOT
TAGLN	-1.64412	8.3922	8.92658	0.0028105	0.133981	NOT
H2BC14	-1.22488	6.2516	8.9052	0.0028436	0.135163	NOT
GRN	1.27594	9.44581	8.89718	0.00285612	0.13527	NOT
FCER1G	1.50535	8.41722	8.8931	0.0028625	0.13527	NOT
H2BU1	-1.61996	5.67146	8.88579	0.00287399	0.135419	NOT
H2BC5	-1.13664	7.14827	8.84034	0.00294645	0.138432	NOT
MANF	-1.02751	7.38484	8.83501	0.00295506	0.138437	NOT
LGALS3	1.16607	8.6666	8.81032	0.00299531	0.139919	NOT
TNS2	1.11827	6.47358	8.77946	0.00304641	0.141898	NOT
IL6	1.58769	5.70264	8.76626	0.00306854	0.142521	NOT
IGKC	-4.59408	14.4711	8.75234	0.00309205	0.143203	NOT
CLDN3	-1.37879	5.97079	8.72457	0.00313951	0.144988	NOT
BIRC3	-1.22242	6.23089	8.70393	0.00317525	0.145088	NOT
UCK2	-1.62905	5.63969	8.70336	0.00317624	0.145088	NOT
CRISPLD2	-1.21132	6.24866	8.70249	0.00317775	0.145088	NOT
FSCN1	-1.01501	6.82108	8.6996	0.00318281	0.145088	NOT
ADAM19	-1.28428	6.11921	8.6976	0.00318629	0.145088	NOT
FTH1	1.47812	11.893	8.68578	0.00320702	0.145364	NOT
HDGF	-0.941033	7.13321	8.68396	0.00321023	0.145364	NOT
FFAR4	1.21083	6.24911	8.66765	0.00323908	0.146262	NOT
MYO1F	1.19378	6.28006	8.65068	0.00326939	0.147222	NOT
ATG101	-1.46367	5.83608	8.63328	0.00330078	0.148225	NOT
TIE1	1.25735	6.16121	8.61309	0.00333755	0.149463	NOT
SCPEP1	1.03347	6.67886	8.59106	0.00337818	0.150867	NOT
BLVRB	1.13176	6.39963	8.57312	0.00341162	0.151943	NOT
ACO1	1.14402	6.36424	8.54036	0.00347357	0.15428	NOT
BCAM	1.02847	6.95877	8.52929	0.00349475	0.154798	NOT
JAK3	-1.06486	6.60682	8.51848	0.00351557	0.155183	NOT
NR4A1	1.5385	8.41566	8.51487	0.00352256	0.155183	NOT
ENG	1.14377	7.60615	8.43961	0.00367134	0.161105	NOT
MS4A15	1.45331	5.83372	8.43691	0.0036768	0.161105	NOT
CYGB	-1.12978	6.36894	8.40902	0.00373365	0.163156	NOT
RPL36A	-0.920916	8.18369	8.39145	0.00376991	0.164299	NOT
HMGA1	-1.12716	7.57303	8.38158	0.00379043	0.164752	NOT
MS4A4A	1.35678	5.96358	8.36638	0.00382225	0.165692	NOT
LTB	-1.10003	6.43844	8.36136	0.00383284	0.165709	NOT
ANOS1	1.42475	5.85944	8.35161	0.00385345	0.166158	NOT
C1QC	1.51974	9.6848	8.33696	0.00388465	0.167061	NOT
NTNG2	-1.38957	5.90343	8.32936	0.00390094	0.167318	NOT
HCAR2	1.49088	5.76519	8.31594	0.00392987	0.168116	NOT
CAV2	1.08671	6.88437	8.30613	0.00395115	0.168582	NOT
ADPGK	0.989886	6.77282	8.29282	0.00398022	0.169378	NOT
PDK1	-1.13929	6.33573	8.2715	0.00402723	0.170931	NOT
SLC43A2	1.0251	6.83949	8.23873	0.00410058	0.17344	NOT
H4C3	-1.06696	6.51276	8.2356	0.00410767	0.17344	NOT
MARCKSL1	-1.10669	7.315	8.20696	0.00417301	0.175742	NOT
CLDN18	1.38695	5.89166	8.17416	0.00424913	0.178486	NOT
CSNK1E	-0.962613	6.86025	8.11099	0.00439977	0.184337	NOT
C1QB	1.93308	10.6043	8.0942	0.0044407	0.185153	NOT
CLEC11A	-1.31048	5.99424	8.08832	0.00445513	0.185153	NOT
SOX13	1.19936	6.19017	8.08822	0.0044554	0.185153	NOT
TPM2	-1.33261	7.89366	8.08439	0.00446481	0.185153	NOT
CACNB3	1.30931	5.99863	8.07179	0.00449597	0.185971	NOT
PERP	-1.15931	6.25282	8.04744	0.00455681	0.188009	NOT
HBEGF	0.921722	7.27961	8.0184	0.00463045	0.190153	NOT
FANCA	-1.81079	5.36348	8.01772	0.00463217	0.190153	NOT
ANTXR1	-1.17151	6.22095	8.01064	0.00465034	0.190418	NOT
H3C4	-1.20166	6.16043	7.97169	0.00475145	0.194069	NOT
ATRX	-1.03074	7.50243	7.93828	0.00483999	0.19719	NOT
IFI30	1.58329	10.1625	7.9244	0.00487726	0.198212	NOT
RPS18	-0.846271	9.34654	7.90355	0.00493378	0.200009	NOT
TRPV2	0.978698	6.70221	7.87702	0.0050067	0.202384	NOT
NOX1	-1.56593	5.60584	7.87183	0.00502109	0.202384	NOT
IDH1	1.00658	6.61675	7.86873	0.00502971	0.202384	NOT
H2BS1	-1.23713	7.87743	7.84406	0.00509879	0.204657	NOT
ZSCAN18	-1.54318	5.62366	7.8112	0.00519234	0.207898	NOT
DDX4	1.33464	6.87243	7.76804	0.00531789	0.212402	NOT
THBS1	-0.967665	6.99528	7.76172	0.00533652	0.212624	NOT
BST2	0.913852	7.28703	7.74688	0.00538053	0.213525	NOT
SLC35B3	-1.46479	5.71364	7.74181	0.00539568	0.213525	NOT
STXBP2	1.03668	6.50336	7.74085	0.00539854	0.213525	NOT
LOX	-1.30216	5.95445	7.72736	0.00543902	0.214138	NOT
NABP1	1.02364	6.5187	7.72691	0.00544039	0.214138	NOT
CD79A	-1.36485	6.4293	7.71226	0.0054847	0.21502	NOT
LTBP2	-0.963634	6.73741	7.71076	0.00548925	0.21502	NOT
DAB2	0.98524	7.29232	7.69193	0.00554683	0.216753	NOT
CLDN5	1.03248	6.57513	7.66747	0.00562254	0.219185	NOT
MMP7	-1.16218	6.18636	7.65912	0.00564862	0.219674	NOT
MDK	-1.04487	6.43857	7.63627	0.00572063	0.221944	NOT
ZEB2	0.92319	7.09613	7.62233	0.005765	0.223133	NOT
ITGA4	-1.01032	6.52371	7.59057	0.00586742	0.226558	NOT
ARHGAP18	0.941601	6.91983	7.57386	0.00592209	0.228127	NOT
MGP	-1.45776	8.98583	7.56688	0.00594506	0.22847	NOT
RPL13A	-0.980178	7.24527	7.5596	0.00596912	0.228854	NOT
PEA15	-0.942427	6.80094	7.54646	0.00601281	0.229986	NOT
SYNGR2	0.940644	7.69338	7.53834	0.00603996	0.230482	NOT
GPRC5A	0.973799	6.6407	7.52135	0.0060972	0.232122	NOT
NAMPT	0.926023	6.97072	7.50429	0.00615522	0.23342	NOT
SECTM1	1.0813	6.33047	7.50289	0.00616001	0.23342	NOT
COLEC12	1.22271	6.05148	7.48225	0.00623101	0.235561	NOT
GRINA	0.949463	7.84378	7.47415	0.00625912	0.236075	NOT
FOSL1	-1.03003	6.58882	7.46447	0.00629286	0.236256	NOT
PCM1	1.25805	5.99361	7.46222	0.00630072	0.236256	NOT
ADGRA2	-1.39172	5.77397	7.46028	0.00630754	0.236256	NOT
CTSZ	1.42324	10.2219	7.4236	0.0064374	0.240566	NOT
GUCY1A1	-1.31911	5.87671	7.41386	0.00647235	0.241318	NOT
PPP1R1B	-1.90495	5.20218	7.40774	0.0064944	0.24154	NOT
CLDN2	-1.34938	5.82859	7.40396	0.00650803	0.24154	NOT
CLDN1	-1.68597	5.40499	7.39959	0.00652388	0.241577	NOT
PLIN2	1.05504	7.3665	7.37941	0.0065975	0.243748	NOT
C10orf67	-1.39713	5.75206	7.37435	0.00661606	0.243879	NOT
SHROOM4	1.15397	6.162	7.36967	0.00663331	0.243962	NOT
GRB2	1.18241	8.20184	7.35634	0.00668267	0.245222	NOT
SH3PXD2A	-1.07037	6.3254	7.35015	0.00670571	0.245514	NOT
MEX3D	-1.38641	5.76469	7.33853	0.00674921	0.246551	NOT
ZNF292	-1.68862	5.39255	7.33028	0.00678025	0.247055	NOT
FCRL5	-1.24389	5.99129	7.3268	0.0067934	0.247055	NOT
KIF26A	1.61708	5.4785	7.31752	0.00682857	0.247776	NOT
SLAMF7	-1.2306	6.01142	7.31353	0.00684373	0.247776	NOT
CDH5	1.09833	6.26371	7.29878	0.00690016	0.248962	NOT
ERBB3	-1.35102	5.80967	7.29697	0.00690711	0.248962	NOT
PARVG	1.05479	6.35423	7.28289	0.00696146	0.250366	NOT
ADIRF	1.00523	6.48263	7.26106	0.00704659	0.252868	NOT
C1QA	1.52368	9.08909	7.24581	0.00710666	0.254462	NOT
GNA15	1.17994	6.08534	7.22348	0.00719559	0.25708	NOT
ITGAV	-1.01283	6.43849	7.20282	0.00727891	0.259487	NOT
SEC11C	-1.05459	6.34886	7.19618	0.00730591	0.259879	NOT
GEM	-1.31056	5.85551	7.18453	0.00735349	0.260527	NOT
GPIHBP1	1.43281	5.68271	7.18387	0.00735617	0.260527	NOT
DBI	1.03321	7.47123	7.16179	0.00744727	0.26318	NOT
CMPK2	1.20633	6.03099	7.15442	0.00747793	0.26369	NOT
FKBP10	-1.02848	6.38599	7.13556	0.00755701	0.265902	NOT
SLC44A1	-1.43119	5.66826	7.12071	0.00761985	0.267534	NOT
TXNDC5	-1.83874	8.3473	7.0978	0.00771785	0.270391	NOT
TPM4	-0.715192	8.58065	7.08723	0.00776353	0.270927	NOT
GLRX5	-1.26542	5.91372	7.08655	0.00776648	0.270927	NOT
TSPAN7	1.34699	5.78832	7.07315	0.00782478	0.272376	NOT
PDK4	1.1337	6.15011	7.06445	0.00786285	0.272746	NOT
H2AC7	-1.5931	5.45859	7.06306	0.00786896	0.272746	NOT
EXOC4	-0.960508	6.56317	7.02554	0.00803551	0.277926	NOT
RDM1	1.38336	5.72626	7.01548	0.00808078	0.278898	NOT
LAPTM5	1.16752	9.08198	6.95563	0.00835557	0.287772	NOT
FPGS	1.01289	6.39344	6.95079	0.00837824	0.287942	NOT
LAMP1	1.02468	8.04186	6.94068	0.00842572	0.288469	NOT
PGM3	-1.34015	5.76849	6.93997	0.00842906	0.288469	NOT
BRI3	0.958963	7.89695	6.93305	0.00846171	0.288518	NOT
IFIT1	1.27023	5.88327	6.93215	0.008466	0.288518	NOT
H2BC10	-1.03437	6.33233	6.8994	0.00862244	0.293235	NOT
SYNGR4	-1.22734	5.94437	6.88952	0.00867024	0.293996	NOT
CSRNP1	0.992832	6.43267	6.88567	0.00868895	0.293996	NOT
TEK	1.26621	5.88977	6.88359	0.00869908	0.293996	NOT
EMILIN2	0.924627	6.75844	6.8739	0.00874634	0.294901	NOT
ESAM	1.01583	6.37708	6.87068	0.00876212	0.294901	NOT
H2BC6	-1.24677	5.90892	6.86246	0.00880251	0.295648	NOT
CLEC9A	1.59531	5.43138	6.84545	0.00888675	0.297862	NOT
H4C5	-0.905959	6.72169	6.8377	0.00892538	0.298541	NOT
H4C2	-1.21512	6.96157	6.8306	0.00896094	0.298806	NOT
MAP1A	-1.19714	5.9894	6.82878	0.00897007	0.298806	NOT
GM2A	0.995618	7.52898	6.82377	0.00899527	0.299033	NOT
CDK2AP1	-0.854175	7.00417	6.8199	0.00901477	0.299066	NOT
LSP1	-0.845118	8.06432	6.81628	0.00903307	0.299066	NOT
CRTC2	-1.34708	5.73788	6.81212	0.00905414	0.299155	NOT
FHL2	-1.14664	6.07509	6.79879	0.00912199	0.300785	NOT
PPA1	-0.901815	7.26798	6.78847	0.00917485	0.301546	NOT
PGC	1.25149	5.89149	6.78607	0.00918718	0.301546	NOT
H2BC18	-1.01788	6.34321	6.78345	0.0092007	0.301546	NOT
LTBP3	-1.023	6.32925	6.77606	0.00923888	0.302188	NOT
COL11A1	-1.35319	5.72313	6.76687	0.00928658	0.303138	NOT
PLAUR	0.931576	6.62402	6.71739	0.00954773	0.311038	NOT
FOLR1	1.25731	5.86879	6.70873	0.00959421	0.311927	NOT
RAMP2	0.961152	6.48066	6.68241	0.00973687	0.315666	NOT
DAPK1	0.994338	6.38633	6.67925	0.00975418	0.315666	NOT
H2AC17	-1.21366	6.84549	6.67682	0.00976748	0.315666	NOT
CPZ	-1.27005	5.83464	6.6687	0.00981208	0.316478	NOT
CCDC88A	0.896402	6.71128	6.64862	0.00992326	0.319431	NOT
PLN	-1.73948	5.24422	6.64203	0.00996002	0.319981	NOT
PMPCA	-1.06468	6.20853	6.63443	0.0100026	0.320716	NOT
MCOLN1	1.04449	6.25171	6.60998	0.0101409	0.324508	NOT
SCO2	0.889125	6.74938	6.60048	0.0101951	0.325201	NOT
GNS	0.838323	7.38012	6.59919	0.0102025	0.325201	NOT
OAS1	0.897548	6.77371	6.59096	0.0102498	0.326067	NOT
SPATS2	-1.50733	5.48547	6.57783	0.0103257	0.32784	NOT
SLPI	1.12441	6.08225	6.56192	0.0104184	0.330139	NOT
PSMG3	-1.10664	6.10602	6.54521	0.0105167	0.332607	NOT
PITX1	-1.08221	7.78405	6.5411	0.010541	0.332728	NOT
RERG	-1.60566	5.36355	6.53293	0.0105896	0.333357	NOT
CCN2	-0.906606	7.31846	6.53084	0.010602	0.333357	NOT
GPNMB	1.08606	8.69803	6.51874	0.0106744	0.334984	NOT
HSD17B4	0.917514	7.11906	6.51532	0.0106949	0.334984	NOT
KRT18	-0.813477	8.01139	6.49937	0.0107912	0.337351	NOT
LMNA	0.761239	7.81061	6.48985	0.0108492	0.338513	NOT
KCNAB2	0.938312	6.81323	6.48226	0.0108956	0.339309	NOT
ELAVL3	-1.55116	5.41668	6.47673	0.0109296	0.339716	NOT
DLG1	-1.12006	6.06424	6.45936	0.0110369	0.342398	NOT
BRME1	-1.4324	5.55906	6.44518	0.0111254	0.344484	NOT
NID2	-1.29033	5.76231	6.44095	0.0111519	0.344649	NOT
BHLHE40	-0.870331	6.96129	6.42954	0.0112237	0.346211	NOT
HTRA1	-0.988713	6.3421	6.41738	0.0113009	0.34793	NOT
DCN	-0.799663	8.1954	6.39758	0.0114276	0.350605	NOT
SMPDL3A	1.09886	6.10063	6.39707	0.0114309	0.350605	NOT
SPG21	0.883241	6.67869	6.3769	0.0115615	0.353033	NOT
ADGRD1	1.16519	5.97638	6.37382	0.0115816	0.353033	NOT
DST	1.02776	6.24578	6.37204	0.0115933	0.353033	NOT
PYGB	-0.930292	6.49865	6.37147	0.0115969	0.353033	NOT
TNFRSF4	-1.12871	6.02889	6.35475	0.0117068	0.35571	NOT
IRF5	1.25387	5.8098	6.34227	0.0117894	0.35672	NOT
RYBP	1.328	5.69556	6.33826	0.0118161	0.35672	NOT
CLIP4	1.05221	6.18594	6.3377	0.0118198	0.35672	NOT
MED13	-1.14521	5.99367	6.33594	0.0118315	0.35672	NOT
DKK3	-0.948017	6.6946	6.33322	0.0118497	0.35672	NOT
TEDC1	1.33438	5.67869	6.31118	0.0119979	0.360514	NOT
AMIGO2	1.0445	6.19393	6.29944	0.0120776	0.36224	NOT
DPYSL3	-0.847013	7.2206	6.29139	0.0121326	0.363218	NOT
PEBP4	1.24741	5.81307	6.28803	0.0121556	0.363238	NOT
H4C1	-0.907667	6.55201	6.28113	0.012203	0.363986	NOT
HP	1.31165	5.70691	6.27469	0.0122474	0.364642	NOT
ASPN	-1.27857	5.75255	6.27072	0.0122749	0.364792	NOT
SPSB1	-1.18273	5.911	6.25584	0.0123785	0.367197	NOT
HES1	-0.883199	6.65456	6.24723	0.0124387	0.368314	NOT
FBXO32	-1.29755	5.71747	6.23709	0.0125102	0.369116	NOT
JTB	-0.901477	6.56909	6.23694	0.0125113	0.369116	NOT
ACAT1	0.933836	6.45231	6.22169	0.0126194	0.371633	NOT
XBP1	-1.66456	8.64021	6.2093	0.0127081	0.373566	NOT
PELO	-1.11902	6.02379	6.20548	0.0127356	0.373699	NOT
UCP2	0.957172	6.38201	6.20005	0.0127747	0.374172	NOT
ARRB1	0.831974	6.87571	6.18193	0.0129061	0.377304	NOT
CREB3L2	-0.896142	6.57133	6.17641	0.0129465	0.377304	NOT
PRDX4	-0.86924	6.69073	6.17576	0.0129513	0.377304	NOT
TMEM119	-0.994706	6.27854	6.15822	0.0130803	0.380382	NOT
CDCA7	-1.37312	5.58823	6.14138	0.0132054	0.383334	NOT
GYPC	0.768551	7.34193	6.12466	0.0133309	0.386287	NOT
ZFP36	0.763572	9.25491	6.11269	0.0134215	0.387549	NOT
H2BC7	-1.01753	6.21461	6.1126	0.0134221	0.387549	NOT
FRMD5	1.56043	5.34926	6.0858	0.0136273	0.392775	NOT
AQP1	0.89358	6.63167	6.05724	0.0138494	0.3983	NOT
FANCF	-1.56646	5.3297	6.05487	0.013868	0.3983	NOT
TNNT2	1.70758	5.19169	6.04802	0.0139219	0.39904	NOT
FKBP11	-1.51457	6.82354	6.04537	0.0139428	0.39904	NOT
ITGB4	-0.991495	6.25796	6.03724	0.0140072	0.400177	NOT
SPEGNB	1.71996	5.17717	6.02994	0.0140653	0.400983	NOT
H2AW	-1.44486	5.47092	6.02299	0.0141207	0.400983	NOT
C19orf48	-1.13655	5.95107	6.02066	0.0141394	0.400983	NOT
VOPP1	-0.82551	7.10499	6.0191	0.0141519	0.400983	NOT
MAFB	1.21299	5.81924	6.01824	0.0141587	0.400983	NOT
RNF165	-1.3955	5.53392	6.01253	0.0142046	0.401415	NOT
NKX2-1	1.13857	5.95234	6.01012	0.0142241	0.401415	NOT
POR	0.818254	7.00242	6.00714	0.0142481	0.401415	NOT
PSTPIP2	1.50929	5.39231	5.9928	0.0143644	0.403991	NOT
TPI1	-0.796373	7.22949	5.98807	0.014403	0.404377	NOT
CFAP410	1.89146	6.98322	5.97099	0.0145431	0.407343	NOT
MUC12	-1.42306	5.48941	5.96509	0.0145918	0.407343	NOT
TCN2	1.08241	6.05361	5.96381	0.0146024	0.407343	NOT
MNDA	0.8966	6.53392	5.96007	0.0146335	0.407343	NOT
CD3E	-1.02084	6.17504	5.95519	0.014674	0.407343	NOT
DIP2B	1.04239	6.13369	5.95424	0.0146819	0.407343	NOT
FLNB	-1.19806	5.8276	5.9532	0.0146906	0.407343	NOT
CSF2RB	0.906487	6.47554	5.95055	0.0147127	0.407343	NOT
SERPINE2	-1.4525	5.44882	5.94798	0.0147341	0.407343	NOT
RNASE7	1.28853	5.68385	5.94154	0.0147881	0.408142	NOT
PROK1	1.41067	5.50729	5.93007	0.0148847	0.410111	NOT
MBOAT4	1.55293	5.33098	5.92203	0.0149528	0.411289	NOT
DACH2	1.63055	5.24599	5.91154	0.015042	0.412982	NOT
PGD	0.830191	6.86631	5.90884	0.0150651	0.412982	NOT
CHST15	-1.29437	5.65867	5.88762	0.0152477	0.417283	NOT
SSR4	-1.47422	8.25211	5.84997	0.0155773	0.425284	NOT
CCKAR	1.70539	5.16086	5.8457	0.0156152	0.425284	NOT
H3C12	-1.29055	5.65635	5.84532	0.0156185	0.425284	NOT
PTCH1	-1.13696	5.90871	5.80835	0.0159503	0.432079	NOT
AIF1	0.835729	7.45781	5.80791	0.0159543	0.432079	NOT
ADAMTS12	-1.26621	5.68563	5.80785	0.0159548	0.432079	NOT
SLC26A11	1.24217	5.73004	5.80569	0.0159744	0.432079	NOT
MTM1	1.25143	5.71381	5.79281	0.0160919	0.434534	NOT
SIRPB1	1.20907	5.78234	5.7855	0.0161589	0.435621	NOT
MBTPS1	-1.01809	6.14194	5.76243	0.0163724	0.440392	NOT
HLA-DRA	1.48683	10.7005	5.76053	0.0163901	0.440392	NOT
AKR1B1	0.932372	7.17881	5.75185	0.0164713	0.441844	NOT
CCN5	1.29689	5.63568	5.74401	0.016545	0.442952	NOT
PRDX6	-1.06156	6.04557	5.74166	0.0165671	0.442952	NOT
SWI5	1.01664	6.14923	5.72975	0.0166799	0.445235	NOT
LY86	1.13993	5.89271	5.72182	0.0167554	0.446411	NOT
MRPL1	-1.17627	5.81878	5.71936	0.0167789	0.446411	NOT
BRI3BP	-1.23056	5.72644	5.71483	0.0168222	0.446834	NOT
SIDT2	0.853444	6.59428	5.70592	0.0169078	0.447838	NOT
CALCRL	0.926357	6.35578	5.70516	0.0169151	0.447838	NOT
PEPD	0.879745	6.49006	5.70143	0.0169511	0.448061	NOT
CBX5	-0.971405	6.23545	5.69055	0.0170565	0.450115	NOT
SEMA3G	1.10272	5.9592	5.67134	0.0172443	0.45367	NOT
CD3G	-1.17332	5.81479	5.66207	0.0173357	0.45367	NOT
ABCA3	1.05965	6.03709	5.65702	0.0173857	0.45367	NOT
ITLN2	1.35495	5.53179	5.65668	0.017389	0.45367	NOT
HPCAL1	0.906547	6.39833	5.65652	0.0173906	0.45367	NOT
PLOD2	-1.17979	5.80067	5.65617	0.0173941	0.45367	NOT
COQ8B	-1.19569	5.77408	5.65551	0.0174006	0.45367	NOT
GMFG	0.920506	7.02465	5.65411	0.0174145	0.45367	NOT
P2RY1	1.14049	5.87802	5.64648	0.0174905	0.453855	NOT
PALMD	1.00085	6.16151	5.64356	0.0175196	0.453855	NOT
DAPK3	-0.90318	6.40186	5.64255	0.0175297	0.453855	NOT
AQP3	1.07474	6.00087	5.63547	0.0176006	0.453855	NOT
OR8G1	-1.06917	6.0068	5.63315	0.0176239	0.453855	NOT
LEF1	-1.23764	5.69903	5.63192	0.0176363	0.453855	NOT
MEX3C	-1.04286	6.06094	5.63111	0.0176445	0.453855	NOT
MPZL1	-0.936566	6.30621	5.63106	0.017645	0.453855	NOT
ESM1	-1.20641	5.74889	5.62534	0.0177026	0.454619	NOT
HFE	1.44172	5.40859	5.61067	0.0178514	0.4573	NOT
JUND	0.817377	8.45083	5.60951	0.0178633	0.4573	NOT
USF2	0.837384	7.13132	5.60404	0.0179191	0.458008	NOT
COL27A1	-1.23564	5.69523	5.59704	0.0179908	0.459071	NOT
OSER1	-1.41701	5.43	5.59373	0.0180249	0.459071	NOT
ITGA1	-0.857453	6.53588	5.59173	0.0180454	0.459071	NOT
VEGFD	1.2417	5.68879	5.58066	0.0181599	0.461249	NOT
C2	0.865213	6.57739	5.57797	0.0181878	0.461249	NOT
HBA2	0.924363	6.33485	5.57268	0.0182428	0.46187	NOT
NCAPG	-1.28162	5.61709	5.57016	0.0182691	0.46187	NOT
INPP5A	1.32323	5.56174	5.56601	0.0183125	0.462248	NOT
NPR1	1.50771	5.31881	5.56277	0.0183464	0.462385	NOT
ZBTB18	-1.06791	5.99546	5.55537	0.0184241	0.463625	NOT
CLDND2	1.46613	5.36504	5.5372	0.0186164	0.46774	NOT
CEP128	-1.58369	5.22286	5.52777	0.0187169	0.46954	NOT
KLF2	0.8319	7.61047	5.51874	0.0188138	0.471244	NOT
PGR	1.24399	5.67078	5.51354	0.0188698	0.471919	NOT
CCDC188	1.18776	5.76464	5.50759	0.0189341	0.472092	NOT
NR4A3	0.952645	6.24367	5.5056	0.0189556	0.472092	NOT
BSCL2	-0.954862	6.23081	5.50369	0.0189764	0.472092	NOT
MME	1.073	5.97581	5.50217	0.0189929	0.472092	NOT
CRKL	-0.82109	7.05629	5.49232	0.0191001	0.474034	NOT
GRK6	0.838553	6.58126	5.4828	0.0192045	0.475897	NOT
CTSA	0.845181	7.74579	5.47855	0.0192512	0.476329	NOT
ATP6V0A1	0.796005	6.82111	5.47433	0.0192978	0.476755	NOT
RPL10A	-0.699046	8.57616	5.46611	0.0193887	0.478274	NOT
SLC47A1	1.23793	5.66793	5.45189	0.0195472	0.481454	NOT
CSTA	1.01597	6.08381	5.44872	0.0195827	0.481598	NOT
SLC39A7	-0.890853	6.38682	5.44405	0.019635	0.482156	NOT
LHFPL2	0.797545	7.15721	5.43827	0.0197002	0.483027	NOT
H2BC4	-0.880951	7.05356	5.41358	0.0199807	0.489165	NOT
RNF24	-1.02587	6.05032	5.40939	0.0200287	0.489603	NOT
METTL3	-1.06576	5.96499	5.40434	0.0200867	0.489726	NOT
GPRIN3	0.886213	6.39453	5.40371	0.020094	0.489726	NOT
KDM5B	-1.27766	5.58787	5.38769	0.0202793	0.493504	NOT
CCN1	1.09098	8.02476	5.37785	0.020394	0.493559	NOT
SFTPB	0.890071	9.67502	5.3775	0.0203981	0.493559	NOT
CD55	0.784673	7.0402	5.37729	0.0204006	0.493559	NOT
CACNA2D3	1.48524	5.3129	5.37692	0.0204048	0.493559	NOT
LAMC3	1.04409	6.00927	5.37448	0.0204334	0.493559	NOT
TMEM8B	1.50295	5.28797	5.36235	0.020576	0.496267	NOT
GALC	0.868876	6.43409	5.35422	0.0206722	0.497424	NOT
ENAH	-1.04468	5.99962	5.3526	0.0206913	0.497424	NOT
RPS3	-0.739856	9.27086	5.35054	0.0207158	0.497424	NOT
HCK	0.933692	6.25122	5.34645	0.0207645	0.497857	NOT
CLDN7	-0.849549	6.48647	5.34112	0.020828	0.498646	NOT
SORT1	0.78564	6.80787	5.33407	0.0209125	0.499225	NOT
ASCC3	-0.896611	6.34192	5.33028	0.0209581	0.499225	NOT
PTP4A3	-1.0341	6.01539	5.32993	0.0209622	0.499225	NOT
PNN	-0.748055	7.08768	5.32886	0.0209751	0.499225	NOT
FKBP15	0.874103	6.40873	5.322	0.0210578	0.500463	NOT
FLT1	-0.977521	6.86467	5.31932	0.0210902	0.50047	NOT
AASS	-1.32581	5.50093	5.31636	0.0211261	0.50047	NOT
DHTKD1	-1.28155	5.56616	5.31435	0.0211505	0.50047	NOT
CRLF3	-0.938771	6.22817	5.30458	0.0212694	0.502551	NOT
RCN3	-1.06293	5.94805	5.29818	0.0213477	0.50367	NOT
MPRIP	-0.757103	7.33068	5.28838	0.0214682	0.505778	NOT
B4GAT1	1.21252	5.67431	5.28082	0.0215615	0.507242	NOT
IFRD2	-1.08161	5.90597	5.27619	0.021619	0.50786	NOT
CCDC9B	1.08169	5.91022	5.2662	0.0217434	0.508389	NOT
SNPH	-1.46149	5.31215	5.26535	0.021754	0.508389	NOT
ECHDC1	0.926088	6.25175	5.26394	0.0217717	0.508389	NOT
LAPTM4B	-1.05439	5.95716	5.26038	0.0218162	0.508389	NOT
RBM38	-0.931577	6.23547	5.25938	0.0218288	0.508389	NOT
IRF4	-0.961549	6.16297	5.25935	0.0218292	0.508389	NOT
FEZ2	1.27366	5.57136	5.2436	0.0220277	0.510867	NOT
GK	0.823253	6.59102	5.24356	0.0220281	0.510867	NOT
S1PR1	1.04798	5.97374	5.24281	0.0220377	0.510867	NOT
ZBP1	-1.14925	5.77142	5.24094	0.0220613	0.510867	NOT
HLA-DMA	0.917767	8.21778	5.23141	0.0221825	0.512943	NOT
CRCT1	1.39582	5.39524	5.22782	0.0222284	0.513275	NOT
HIPK2	0.917148	6.26803	5.22389	0.0222786	0.513704	NOT
OLFML2B	-0.956542	6.16371	5.21728	0.0223635	0.514932	NOT
SERPINF2	1.31755	5.49863	5.20083	0.0225761	0.519091	NOT
NECTIN2	-0.787431	6.83546	5.19423	0.022662	0.52033	NOT
KRTAP19-5	-1.08862	5.87155	5.18548	0.0227764	0.521551	NOT
PTTG1	-1.04798	5.95499	5.18525	0.0227794	0.521551	NOT
SLC66A1	-1.29024	5.52407	5.17193	0.0229547	0.524265	NOT
LPP	-0.814017	6.57076	5.17135	0.0229624	0.524265	NOT
RTP5	1.39663	5.38252	5.16609	0.0230321	0.52439	NOT
MYH9	-0.656671	9.69297	5.16606	0.0230324	0.52439	NOT
HMOX1	1.07395	7.2978	5.14298	0.0233406	0.530083	NOT
TUSC2	-0.791914	6.66614	5.14206	0.0233529	0.530083	NOT
ZNF546	1.21539	5.64201	5.14003	0.0233802	0.530083	NOT
PPL	1.07457	5.89483	5.13496	0.0234486	0.530891	NOT
IL2RB	-0.955164	6.14629	5.12951	0.0235224	0.531572	NOT
LAX1	-0.988311	6.07145	5.12791	0.023544	0.531572	NOT
SRP9	-0.7804	7.03545	5.12385	0.0235992	0.532078	NOT
BICDL1	-1.41607	5.33948	5.11334	0.0237426	0.53388	NOT
OBSL1	1.13511	5.77562	5.11117	0.0237723	0.53388	NOT
HLA-DQB1	1.41644	9.41784	5.11078	0.0237776	0.53388	NOT
CMTM8	1.1942	5.67011	5.10482	0.0238594	0.534978	NOT
PAGE1	1.64231	5.09084	5.08888	0.0240798	0.539175	NOT
LRRFIP2	-1.00668	6.01857	5.08349	0.0241547	0.540109	NOT
TLR8	1.18483	5.6762	5.07183	0.0243178	0.542716	NOT
CHMP4B	0.788025	6.73557	5.07038	0.0243381	0.542716	NOT
PRX	1.0624	5.90218	5.05952	0.0244911	0.544949	NOT
CAT	0.78423	6.67572	5.05851	0.0245053	0.544949	NOT
RPS8	-0.67838	9.48992	5.03655	0.0248179	0.551147	NOT
CUX2	1.51336	5.21523	5.03265	0.0248738	0.551635	NOT
CYP4B1	1.00464	6.01723	5.02756	0.0249471	0.551763	NOT
MINK1	0.782838	7.42848	5.02753	0.0249475	0.551763	NOT
IGHG2	-3.09118	12.9977	5.02339	0.0250072	0.552332	NOT
RPS15A	-0.723255	8.65508	5.01985	0.0250584	0.552713	NOT
PTPN7	-1.15864	5.70275	5.00542	0.025268	0.55491	NOT
LIMD2	-0.776956	6.81497	5.00387	0.0252907	0.55491	NOT
FLOT1	-0.843888	6.41071	5.00152	0.025325	0.55491	NOT
ETV5	1.28977	5.49584	5.00125	0.025329	0.55491	NOT
SCN7A	1.22053	5.60401	4.99939	0.0253563	0.55491	NOT
MDFI	-1.1511	5.71338	4.99894	0.0253628	0.55491	NOT
PLA2G4B	1.39095	5.35405	4.98548	0.0255608	0.558491	NOT
RASD1	1.22238	5.59429	4.97357	0.0257375	0.561189	NOT
CD5L	1.34475	5.4108	4.97053	0.0257828	0.561189	NOT
UBE2J1	-1.0809	6.87152	4.96831	0.0258159	0.561189	NOT
TMEM140	0.764922	6.74115	4.96763	0.025826	0.561189	NOT
AQP4	0.98377	6.04763	4.96556	0.0258569	0.561189	NOT
PAN2	-1.30232	5.45963	4.94442	0.026175	0.567334	NOT
EEF1G	-0.821509	9.15406	4.94177	0.0262151	0.567448	NOT
C4orf48	-1.1634	5.67798	4.93713	0.0262856	0.567583	NOT
ANXA5	0.700217	8.66096	4.93515	0.0263158	0.567583	NOT
ARPC5L	-0.842649	6.39755	4.93447	0.0263261	0.567583	NOT
PLSCR1	0.78785	7.02084	4.92656	0.026447	0.568702	NOT
ZFP41	-1.08324	5.82479	4.92649	0.026448	0.568702	NOT
NUCB1	0.667389	8.20312	4.92213	0.0265147	0.569384	NOT
SIGLEC14	0.818032	6.4743	4.91378	0.0266433	0.57139	NOT
MMP14	-0.704705	7.09199	4.9023	0.0268209	0.573767	NOT
RNF146	1.17447	5.66035	4.90206	0.0268247	0.573767	NOT
LRPAP1	0.711808	7.28562	4.89812	0.026886	0.573938	NOT
RPL29	-0.792163	9.03852	4.89502	0.0269343	0.573938	NOT
PDE4D	-0.878466	6.28591	4.89474	0.0269386	0.573938	NOT
ACAA1	0.920535	6.17996	4.89185	0.0269838	0.574147	NOT
ARF1	-0.622282	7.88538	4.88743	0.027053	0.574444	NOT
DOCK2	0.785926	6.63267	4.88558	0.0270819	0.574444	NOT
TTF2	1.08336	5.82175	4.88299	0.0271227	0.574444	NOT
CAPZB	-0.682867	7.26724	4.88189	0.0271398	0.574444	NOT
ANXA6	-0.737015	6.99594	4.87969	0.0271744	0.574444	NOT
INHBA	-0.770957	7.5059	4.877	0.0272169	0.574595	NOT
FOXRED2	1.12229	5.74592	4.87424	0.0272604	0.574767	NOT
STK17A	-0.935076	6.13322	4.86903	0.0273429	0.575631	NOT
CCDC54	1.37315	5.35241	4.86506	0.0274058	0.575631	NOT
CASZ1	1.21414	5.58296	4.86428	0.0274182	0.575631	NOT
SLC7A5	-1.04765	5.87996	4.86272	0.027443	0.575631	NOT
ADAMTS2	-1.0496	5.87443	4.84897	0.0276626	0.578937	NOT
SLC7A1	-1.33705	5.39044	4.8484	0.0276719	0.578937	NOT
LINGO1	-0.974135	6.03333	4.84006	0.0278059	0.580533	NOT
OR13D1	1.18113	5.63524	4.83921	0.0278196	0.580533	NOT
MAGED1	-0.954142	6.07802	4.83276	0.0279238	0.581309	NOT
TNFRSF6B	-1.19726	5.59834	4.83249	0.0279283	0.581309	NOT
RARRES2	-0.754435	6.75382	4.81784	0.0281667	0.585521	NOT
NFKB2	1.84106	8.01704	4.81314	0.0282435	0.586368	NOT
ADTRP	1.13907	5.69595	4.80422	0.0283902	0.588661	NOT
RAB11A	0.744972	6.79112	4.79963	0.0284659	0.589479	NOT
DHRS3	0.786358	6.55969	4.79062	0.0286152	0.591481	NOT
SDCBP	0.73314	8.02651	4.78937	0.0286359	0.591481	NOT
DEK	-0.772351	6.62212	4.78492	0.0287099	0.591481	NOT
HRH3	-1.39345	5.30309	4.78335	0.0287362	0.591481	NOT
SORBS3	0.868477	6.28661	4.78285	0.0287445	0.591481	NOT
RALGPS2	-1.34243	5.36634	4.76933	0.0289711	0.594539	NOT
HCN4	-1.05896	5.83551	4.768	0.0289936	0.594539	NOT
NCBP2AS2	-1.41588	5.27023	4.76745	0.0290028	0.594539	NOT
AUP1	-0.7059	7.09318	4.76421	0.0290575	0.59491	NOT
PPIB	-0.763685	7.10636	4.76053	0.0291195	0.595396	NOT
TUBG2	-1.05057	5.85031	4.75847	0.0291545	0.595396	NOT
CCDC115	1.09718	5.76275	4.75293	0.0292485	0.59638	NOT
HMGB1	-0.643249	8.64668	4.75131	0.029276	0.59638	NOT
CD3D	-1.04358	5.8643	4.74582	0.0293695	0.596729	NOT
STMN3	-0.963685	6.03462	4.74504	0.0293828	0.596729	NOT
CTSS	1.09121	8.54482	4.74123	0.029448	0.596729	NOT
CNN3	-1.24112	5.50768	4.73991	0.0294706	0.596729	NOT
H2AX	-1.26904	5.465	4.73951	0.0294774	0.596729	NOT
BZW2	-0.90448	6.17573	4.73741	0.0295134	0.596729	NOT
IGHG3	-3.07546	12.9185	4.72854	0.0296661	0.598417	NOT
RASL12	0.993708	5.9699	4.72828	0.0296706	0.598417	NOT
LDB2	0.797259	6.49526	4.72584	0.0297126	0.598435	NOT
GPX1	0.777511	8.87205	4.72397	0.029745	0.598435	NOT
CD2	-1.02804	6.72759	4.70701	0.0300398	0.60339	NOT
MAX	-0.76193	6.63273	4.70535	0.0300688	0.60339	NOT
MICAL2	-0.962794	6.02679	4.70261	0.0301169	0.60339	NOT
NCOA4	0.893639	6.19759	4.7013	0.0301398	0.60339	NOT
IGFN1	1.23513	5.51561	4.69908	0.0301788	0.603427	NOT
NKD2	0.919762	6.13091	4.68607	0.0304082	0.607267	NOT
IRAK4	-1.22717	5.51659	4.6823	0.030475	0.607854	NOT
CDIP1	1.49058	5.16986	4.67795	0.0305522	0.608177	NOT
PTGER4	0.930806	6.09891	4.67717	0.030566	0.608177	NOT
NR2F2	-0.751291	6.76414	4.67487	0.030607	0.608249	NOT
IGHG1	-2.93749	13.0412	4.67046	0.0306858	0.608329	NOT
PUM1	-0.882355	6.2147	4.67045	0.0306859	0.608329	NOT
RPL37	-0.760066	9.60894	4.66826	0.0307251	0.608365	NOT
SCARB1	0.845268	6.31779	4.66537	0.0307768	0.608648	NOT
AHNAK	0.664148	8.22961	4.65561	0.0309522	0.611371	NOT
IGHG4	-3.07982	13.6593	4.65146	0.0310271	0.611784	NOT
SIRPA	0.757749	6.79565	4.64854	0.0310799	0.611784	NOT
SNX10	1.15781	5.62665	4.64712	0.0311057	0.611784	NOT
CABLES1	0.961836	6.0181	4.64487	0.0311465	0.611784	NOT
ERGIC3	-0.822864	6.37763	4.64147	0.0312083	0.611784	NOT
TNFSF10	0.748563	6.87773	4.63876	0.0312577	0.611784	NOT
C3	-1.11996	7.87909	4.63789	0.0312734	0.611784	NOT
C4B	-0.789829	6.48728	4.63785	0.0312741	0.611784	NOT
H2AC6	-0.739356	7.39196	4.63574	0.0313125	0.611799	NOT
RTRAF	-0.751171	6.67109	4.63339	0.0313556	0.611905	NOT
PNPT1	-0.97126	5.98859	4.62774	0.031459	0.613186	NOT
PYCARD	0.778916	6.539	4.61158	0.0317568	0.617923	NOT
PNMA8B	1.28444	5.42098	4.60982	0.0317894	0.617923	NOT
PDIA4	-0.778053	7.6941	4.60765	0.0318296	0.617923	NOT
HSD17B11	0.7115	7.00237	4.60583	0.0318635	0.617923	NOT
PRG4	1.3229	5.36371	4.60429	0.0318921	0.617923	NOT
TRAF4	-0.929283	6.07785	4.59165	0.032128	0.621753	NOT
ADGRE5	0.780313	7.53829	4.58174	0.0323143	0.622455	NOT
TMC6	0.829636	6.34291	4.57978	0.0323513	0.622455	NOT
TEX47	1.15694	5.61673	4.5796	0.0323548	0.622455	NOT
CITED2	0.6602	7.37224	4.57683	0.0324071	0.622455	NOT
H1-2	-1.0225	8.17889	4.57512	0.0324395	0.622455	NOT
FNDC1	-1.20593	5.52687	4.57497	0.0324423	0.622455	NOT
TNK2	-0.830055	6.33569	4.57454	0.0324505	0.622455	NOT
RAN	-0.726868	8.02363	4.57348	0.0324706	0.622455	NOT
ZNF589	0.890547	6.17368	4.57075	0.0325223	0.622712	NOT
C11orf80	-1.06062	5.78441	4.56531	0.0326258	0.623307	NOT
TRBC1	-1.15653	7.87552	4.56316	0.0326667	0.623307	NOT
RGS3	-0.758155	6.60798	4.56307	0.0326684	0.623307	NOT
MERTK	-1.27367	5.41724	4.55832	0.0327592	0.623486	NOT
KPNA1	-0.896797	6.14894	4.557	0.0327844	0.623486	NOT
HERPUD1	-0.997	7.04316	4.55656	0.0327929	0.623486	NOT
PLA1A	-1.30479	5.37248	4.55281	0.0328649	0.624125	NOT
CA9	-1.14803	5.61631	4.54372	0.0330398	0.625857	NOT
ADGRE1	1.03688	5.83097	4.53994	0.0331128	0.625857	NOT
ATP2C1	0.734952	6.71398	4.53964	0.0331186	0.625857	NOT
LOXL1	-1.03711	5.8246	4.53944	0.0331223	0.625857	NOT
GGA2	0.804195	6.41027	4.53715	0.0331669	0.625857	NOT
GNPTG	0.765047	6.5629	4.5361	0.0331871	0.625857	NOT
IL17RB	1.08758	5.72676	4.53295	0.0332482	0.626284	NOT
CCN3	1.23106	5.47985	4.52427	0.0334172	0.628736	NOT
CORO1C	0.819972	7.04293	4.5223	0.0334557	0.628736	NOT
C1orf162	0.866952	6.21914	4.52001	0.0335007	0.628853	NOT
CYP4F22	1.24501	5.45751	4.51401	0.0336184	0.629755	NOT
LIMCH1	0.991913	5.91986	4.51361	0.0336262	0.629755	NOT
MEX3A	-1.15909	5.58895	4.51016	0.0336941	0.6303	NOT
ITM2C	-0.766925	6.57723	4.50714	0.0337537	0.630441	NOT
LTBP4	0.734467	6.72923	4.50585	0.0337792	0.630441	NOT
RCN2	-0.959671	5.98032	4.49661	0.0339622	0.633129	NOT
COL15A1	-1.06294	5.76115	4.49403	0.0340133	0.633357	NOT
HOXA10	-1.07091	5.74488	4.49131	0.0340676	0.633642	NOT
VMO1	1.29808	5.37239	4.48499	0.0341938	0.635263	NOT
CNOT6L	-1.19433	5.52276	4.48176	0.0342585	0.635738	NOT
CSGALNACT2	-0.833938	6.29625	4.47928	0.0343082	0.635933	NOT
HBB	1.05757	5.77638	4.4757	0.0343802	0.636543	NOT
RPL7A	-0.679383	9.55111	4.47233	0.0344481	0.636568	NOT
ANGEL1	0.8551	6.24003	4.47037	0.0344875	0.636568	NOT
EGR3	1.0881	5.71339	4.46919	0.0345114	0.636568	NOT
PABPN1	-0.744247	6.62543	4.46645	0.0345668	0.636568	NOT
SF3B2	-0.75571	6.57615	4.46593	0.0345773	0.636568	NOT
INSYN1	1.18823	5.53409	4.46216	0.0346537	0.637252	NOT
BRPF3	-0.961682	5.96469	4.4543	0.0348135	0.639268	NOT
HLA-DRB1	1.33634	11.7475	4.4529	0.034842	0.639268	NOT
RNF139	0.981713	5.92621	4.44611	0.0349809	0.639392	NOT
CHSY1	-0.869111	6.19253	4.44587	0.0349857	0.639392	NOT
BMERB1	-0.694852	6.92134	4.44523	0.0349988	0.639392	NOT
HMGB3	-1.19604	5.5112	4.44331	0.0350383	0.639392	NOT
USP32	0.89238	6.13742	4.44296	0.0350454	0.639392	NOT
OASL	1.01116	5.85801	4.439	0.0351269	0.64016	NOT
PECAM1	0.660406	8.22931	4.43701	0.0351678	0.640188	NOT
PRPF6	-0.911242	6.0811	4.43212	0.0352687	0.64075	NOT
CA5A	1.1139	5.65531	4.43086	0.0352948	0.64075	NOT
BCAP31	0.726666	7.50783	4.42964	0.0353199	0.64075	NOT
PRDX3	-0.869435	6.1852	4.42707	0.0353732	0.64075	NOT
CD83	0.829522	6.30003	4.42598	0.0353958	0.64075	NOT
PRKD1	1.1718	5.55208	4.42179	0.0354829	0.641613	NOT
LMO2	0.95481	5.97471	4.41272	0.0356719	0.643953	NOT
RTL8C	-0.659497	7.24749	4.40967	0.0357358	0.643953	NOT
HNMT	0.747116	6.58844	4.40725	0.0357865	0.643953	NOT
IL32	-0.926061	7.84748	4.40683	0.0357952	0.643953	NOT
CDY2B	-1.11009	5.64875	4.40459	0.0358424	0.643953	NOT
SHANK3	0.736593	6.71336	4.40423	0.03585	0.643953	NOT
SLC3A1	1.3469	5.28536	4.40179	0.0359011	0.64416	NOT
CHD3	-0.755285	6.53895	4.3995	0.0359494	0.644314	NOT
GPAT2	-0.865198	6.18641	4.38606	0.036234	0.6487	NOT
FABP5	0.780812	8.19266	4.38201	0.0363201	0.648707	NOT
H2BC13	-0.935393	6.0079	4.38074	0.0363473	0.648707	NOT
SULT1A4	-0.797656	6.37818	4.38042	0.0363541	0.648707	NOT
PNPLA2	0.723224	6.69628	4.37742	0.0364182	0.649138	NOT
GOLIM4	-0.894203	6.10581	4.36984	0.0365805	0.651299	NOT
NEUROG2	-1.41102	5.19265	4.36802	0.0366196	0.651299	NOT
POGLUT3	-0.829315	6.27428	4.35474	0.0369062	0.655679	NOT
SPNS2	1.04991	5.75825	4.35273	0.0369496	0.655734	NOT
WDR48	-1.13547	5.58963	4.34148	0.0371946	0.658786	NOT
CIITA	0.74321	7.01142	4.34111	0.0372026	0.658786	NOT
HADHB	0.717447	6.70097	4.33881	0.0372529	0.65896	NOT
M6PR	0.708194	6.95122	4.33501	0.0373361	0.659396	NOT
ENC1	-0.853395	6.20321	4.33398	0.0373587	0.659396	NOT
RPL39	-0.630923	8.76236	4.33082	0.0374282	0.659775	NOT
CREG1	0.716653	6.72827	4.32931	0.0374614	0.659775	NOT
TNFRSF25	-0.866726	6.16339	4.31951	0.0376777	0.662014	NOT
ENPP4	0.983307	5.88719	4.31944	0.0376793	0.662014	NOT
LAD1	-0.759292	6.49992	4.31802	0.0377107	0.662014	NOT
COMT	0.678344	7.1581	4.31064	0.0378746	0.664174	NOT
RGR	-1.17934	5.5055	4.30744	0.0379461	0.664711	NOT
UBE2V2	-0.759037	6.48736	4.30348	0.0380345	0.665542	NOT
TIMM50	-1.28052	5.34878	4.29999	0.0381126	0.666192	NOT
PCYOX1	0.958884	5.93671	4.29487	0.0382276	0.667484	NOT
NLRP1	0.804044	6.33847	4.28811	0.0383799	0.669145	NOT
NUP37	1.18387	5.49959	4.28699	0.038405	0.669145	NOT
RPL18	-0.7584	9.06717	4.28036	0.0385552	0.67057	NOT
SLC6A12	1.23578	5.41508	4.27974	0.0385693	0.67057	NOT
ZNF85	-1.05155	5.72943	4.27561	0.038663	0.671481	NOT
RGS5	-0.984986	5.86944	4.27218	0.0387412	0.671551	NOT
FGD5	0.787759	6.38343	4.27085	0.0387716	0.671551	NOT
NDUFAF5	-1.18711	5.484	4.27	0.038791	0.671551	NOT
TNFSF11	-1.13548	5.56947	4.26748	0.0388484	0.67183	NOT
TBX4	1.04633	5.74499	4.26522	0.0389003	0.672012	NOT
CPA3	-0.82981	6.25046	4.26244	0.0389639	0.672397	NOT
EXOC3L4	1.35321	5.24528	4.25669	0.039096	0.673961	NOT
ACTR2	0.710763	7.29451	4.25343	0.0391712	0.674542	NOT
KCTD12	0.702171	6.77024	4.2476	0.0393058	0.676143	NOT
SLC17A5	0.814794	6.28974	4.24316	0.0394088	0.677199	NOT
SPSB3	-0.836422	6.22357	4.23953	0.0394932	0.677482	NOT
SET	-0.868647	6.13481	4.23451	0.0396101	0.677482	NOT
MYL9	-0.938004	8.27826	4.23336	0.0396368	0.677482	NOT
CWC22	1.16926	5.51388	4.23313	0.0396423	0.677482	NOT
MFNG	0.930309	5.98438	4.23294	0.0396468	0.677482	NOT
TYMP	0.86266	8.52409	4.23171	0.0396754	0.677482	NOT
TBL1XR1	-0.857582	6.16325	4.22936	0.0397304	0.67771	NOT
TKT	0.742109	6.7321	4.22377	0.0398616	0.679005	NOT
DNAJC5B	1.04975	5.72363	4.22256	0.0398899	0.679005	NOT
MRPL27	-0.855684	6.16218	4.21325	0.0401094	0.681418	NOT
PRSS35	1.46861	5.0969	4.213	0.0401154	0.681418	NOT
SLC5A10	-0.86479	6.13541	4.20821	0.0402287	0.681741	NOT
HVCN1	1.14881	5.53898	4.20719	0.0402529	0.681741	NOT
SNIP1	-1.09275	5.63206	4.20459	0.0403148	0.681741	NOT
LITAF	0.651685	7.66753	4.2043	0.0403216	0.681741	NOT
EGR1	1.10519	8.73102	4.20254	0.0403636	0.681741	NOT
GLRX	0.699579	7.2643	4.20095	0.0404014	0.681741	NOT
BCAT1	-1.01562	5.7789	4.19983	0.0404281	0.681741	NOT
FUOM	0.90626	6.03091	4.1942	0.0405624	0.683298	NOT
ETV4	-1.22255	5.40745	4.18522	0.040778	0.685867	NOT
PRR16	-1.07792	5.65263	4.18285	0.040835	0.685867	NOT
PROCA1	1.3892	5.18373	4.18258	0.0408415	0.685867	NOT
CCL4L2	0.748588	6.48909	4.17144	0.0411108	0.689678	NOT
MAPKAPK2	-0.721139	6.9598	4.16714	0.0412154	0.690719	NOT
ADAMTS8	1.15333	5.51901	4.16003	0.0413887	0.692909	NOT
ISG20	-0.982207	5.84189	4.15761	0.0414478	0.693185	NOT
WIF1	1.17828	5.47665	4.15269	0.0415685	0.694489	NOT
ZSCAN16	1.33247	5.24729	4.1497	0.041642	0.694564	NOT
UBE2S	-0.809308	6.27244	4.14903	0.0416585	0.694564	NOT
NOP56	-0.97331	5.85731	4.14376	0.0417883	0.696014	NOT
RNASE1	0.834329	7.25023	4.14152	0.0418436	0.696222	NOT
RFTN1	-0.798023	6.30349	4.13722	0.0419499	0.697278	NOT
FOXL1	-1.20439	5.42255	4.13459	0.0420153	0.697651	NOT
OR56A4	-1.17687	5.46562	4.13031	0.0421216	0.698704	NOT
IFIT2	-1.13422	5.5348	4.12237	0.0423197	0.701071	NOT
MPP2	-1.05247	5.68547	4.12114	0.0423506	0.701071	NOT
S100A11	0.739905	9.29111	4.11724	0.0424483	0.701679	NOT
DPP9	0.791166	6.32185	4.11623	0.0424737	0.701679	NOT
MEGF6	-0.891552	6.04233	4.1124	0.04257	0.702126	NOT
KBTBD13	1.25594	5.34499	4.11172	0.0425871	0.702126	NOT
DMAP1	1.01419	5.76385	4.10512	0.0427535	0.704155	NOT
TSFM	-0.931761	5.93956	4.10256	0.0428184	0.704156	NOT
KDM5C	-0.762926	6.40578	4.1017	0.0428402	0.704156	NOT
TBXAS1	0.833382	6.19384	4.09758	0.0429447	0.705161	NOT
ABCB5	1.19343	5.4343	4.08505	0.0432642	0.70969	NOT
CDK12	-1.07155	5.63889	4.08325	0.0433104	0.709732	NOT
CLEC17A	-1.14522	5.50687	4.08019	0.0433888	0.710301	NOT
SFTA3	1.10388	5.58106	4.07469	0.0435302	0.711898	NOT
CLSTN3	-0.989303	5.80183	4.07167	0.0436081	0.712149	NOT
CACNA2D1	-1.18717	5.4335	4.07052	0.0436379	0.712149	NOT
ABCA6	0.911034	5.99133	4.06901	0.0436769	0.712149	NOT
C4orf46	-0.645742	7.15711	4.06606	0.0437533	0.712206	NOT
SLC34A1	1.13041	5.5337	4.06549	0.0437681	0.712206	NOT
PPIG	-0.80519	6.25961	4.06188	0.0438616	0.712792	NOT
FTCD	1.40553	5.13552	4.06072	0.0438918	0.712792	NOT
PLP2	-0.713624	6.59577	4.04664	0.0442594	0.718045	NOT
RPS26	-0.581376	8.46751	4.04207	0.0443793	0.718356	NOT
PPT1	0.677447	6.90944	4.0415	0.0443944	0.718356	NOT
STK38	-0.937254	5.90878	4.03777	0.0444925	0.718356	NOT
NTN4	0.859301	6.11051	4.03772	0.0444938	0.718356	NOT
MDM2	-1.08635	5.59989	4.03708	0.0445108	0.718356	NOT
ZRANB2	-0.901323	5.99406	4.03583	0.0445437	0.718356	NOT
LEPR	1.05866	5.65722	4.02848	0.0447384	0.719924	NOT
OGT	-0.685358	7.24037	4.02841	0.0447401	0.719924	NOT
ATP6V0C	0.640801	8.00903	4.02554	0.0448163	0.719924	NOT
YWHAQ	-0.623496	7.34983	4.02383	0.0448618	0.719924	NOT
PRAM1	0.911851	5.96886	4.02362	0.0448672	0.719924	NOT
FOXF1	1.01684	5.73644	4.02049	0.0449506	0.719924	NOT
DUOXA1	1.02116	5.72673	4.02048	0.044951	0.719924	NOT
GANAB	-0.772286	6.34652	4.01403	0.0451231	0.721114	NOT
ZNF726	1.12155	5.53581	4.01394	0.0451256	0.721114	NOT
HIC1	-0.786013	6.30254	4.0111	0.0452017	0.721114	NOT
PDIA2	1.19677	5.40996	4.0093	0.0452499	0.721114	NOT
CHDH	0.945367	5.88517	4.00704	0.0453105	0.721114	NOT
MLXIPL	-0.969032	5.82937	4.00695	0.045313	0.721114	NOT
FGF11	-0.958559	5.85079	4.00611	0.0453358	0.721114	NOT
TSPAN2	-1.22219	5.36225	3.99923	0.045521	0.722509	NOT
EPHX1	0.791131	6.28609	3.99814	0.0455505	0.722509	NOT
OR14A16	-1.25787	5.30732	3.99614	0.0456046	0.722509	NOT
GRB7	1.1153	5.54076	3.99442	0.0456511	0.722509	NOT
CRADD	0.961761	5.84613	3.99414	0.0456587	0.722509	NOT
GJA5	0.875279	6.05505	3.99298	0.0456901	0.722509	NOT
MYOC	1.19262	5.41085	3.9871	0.0458499	0.72433	NOT
GRK5	0.712019	6.59308	3.98424	0.0459279	0.724859	NOT
PCNA	-0.8613	6.08015	3.97847	0.0460853	0.726578	NOT
ANO1	-0.98614	5.78399	3.97698	0.0461263	0.726578	NOT
MMP9	-1.16216	5.45096	3.97431	0.0461994	0.727025	NOT
PPP4R2	-0.647531	6.99142	3.97047	0.046305	0.727982	NOT
UBE2D1	-1.08506	5.5816	3.9688	0.0463508	0.727998	NOT
WBP2	0.722685	6.51357	3.95762	0.0466595	0.73214	NOT
ZNF749	1.07756	5.59988	3.95494	0.0467341	0.732603	NOT
PRRC2A	-0.71086	6.59759	3.95275	0.0467949	0.732849	NOT
TNS4	-1.0951	5.55998	3.94962	0.046882	0.733508	NOT
LAMP2	0.658891	7.51474	3.94035	0.0471409	0.736849	NOT
RAPGEFL1	-1.1802	5.41121	3.93803	0.0472061	0.737158	NOT
COA5	0.91814	5.93042	3.93225	0.0473686	0.738956	NOT
OPN1MW	1.15363	5.45945	3.93014	0.0474281	0.738956	NOT
PLPP6	1.01825	5.70744	3.92909	0.0474575	0.738956	NOT
SLC38A6	0.939595	5.87659	3.92378	0.0476079	0.739505	NOT
ACSM2A	1.08377	5.58019	3.9232	0.0476241	0.739505	NOT
ID1	0.733892	6.87379	3.92234	0.0476485	0.739505	NOT
PRRC1	-0.860551	6.06507	3.92084	0.047691	0.739505	NOT
RIC1	-1.1148	5.51676	3.91796	0.0477729	0.739505	NOT
COPRS	0.867151	6.0494	3.9162	0.0478229	0.739505	NOT
SART3	-0.950594	5.84362	3.91525	0.0478498	0.739505	NOT
LCN10	-1.27159	5.26766	3.91501	0.0478568	0.739505	NOT
CHTF18	-1.08347	5.56988	3.91254	0.047927	0.739887	NOT
RBM23	0.839511	6.12309	3.91059	0.0479827	0.740044	NOT
TANGO2	0.821413	6.16836	3.90448	0.0481577	0.742039	NOT
USP48	-0.820807	6.16847	3.90049	0.0482719	0.743095	NOT
FLAD1	-0.83202	6.13131	3.89286	0.0484918	0.743318	NOT
TMED2	-0.66896	6.83478	3.89232	0.0485075	0.743318	NOT
FHOD1	0.739195	6.42499	3.89154	0.0485299	0.743318	NOT
BMF	0.858026	6.0683	3.89	0.0485745	0.743318	NOT
EIF4B	-0.600802	7.80353	3.88903	0.0486025	0.743318	NOT
TRIM52	1.02196	5.6876	3.88802	0.0486318	0.743318	NOT
CCDC3	-1.07508	5.58089	3.88771	0.0486406	0.743318	NOT
VPS51	-0.813275	6.18264	3.88731	0.0486522	0.743318	NOT
ESYT3	1.25926	5.28268	3.88554	0.0487037	0.743406	NOT
MSI2	-0.784126	6.26901	3.88219	0.0488009	0.74419	NOT
RPS21	-0.736062	8.72926	3.87892	0.048896	0.744918	NOT
RSRC1	-1.15492	5.43742	3.87689	0.0489551	0.744918	NOT
NREP	-0.740786	6.40784	3.87333	0.0490591	0.744918	NOT
DTX3	-0.698485	6.58358	3.87296	0.0490699	0.744918	NOT
PLEKHB2	0.676755	6.85703	3.87253	0.0490825	0.744918	NOT
PRDX2	-0.635888	7.19636	3.86828	0.0492069	0.744918	NOT
KLC2	-0.766489	6.33226	3.8655	0.0492884	0.744918	NOT
ZBTB8OS	-0.935055	5.86402	3.86534	0.0492931	0.744918	NOT
PTPRE	-0.718917	6.49014	3.8641	0.0493298	0.744918	NOT
XRCC2	-0.717294	6.49273	3.86359	0.0493447	0.744918	NOT
LAMA4	-0.648447	7.10229	3.86332	0.0493527	0.744918	NOT
WNT5A	-0.985639	5.74977	3.85881	0.0494855	0.746148	NOT
KDELR1	-0.679707	7.10487	3.85632	0.049559	0.746148	NOT
PGGHG	-0.876934	6.00349	3.85508	0.0495955	0.746148	NOT
TAF1A	-1.21787	5.33057	3.8527	0.0496661	0.746148	NOT
ZFP92	1.37554	5.1206	3.84715	0.0498306	0.746148	NOT
JAM2	0.947627	5.83826	3.84626	0.0498569	0.746148	NOT
ADCY3	0.873444	6.01045	3.8448	0.0499006	0.746148	NOT
ATP2B1	0.737846	6.41003	3.84318	0.0499487	0.746148	NOT
SLC35D1	-1.07256	5.57197	3.84313	0.0499502	0.746148	NOT
FRMD6	-1.03983	5.63453	3.84265	0.0499645	0.746148	NOT
PDP2	1.10671	5.51562	3.84047	0.0500295	0.746148	NOT
U2AF1	-0.686743	6.63611	3.83442	0.0502104	0.746148	NOT
RILPL2	1.04704	5.62337	3.83389	0.0502261	0.746148	NOT
OR51J1	1.21271	5.33779	3.83346	0.050239	0.746148	NOT
SOX9	-0.933342	5.85745	3.8323	0.0502738	0.746148	NOT
CD300LF	0.914361	5.90906	3.83201	0.0502825	0.746148	NOT
VTI1A	1.09091	5.53984	3.83035	0.0503325	0.746148	NOT
PDLIM5	-0.664336	6.7573	3.83006	0.0503412	0.746148	NOT
AP1B1	0.678859	6.66696	3.82969	0.0503521	0.746148	NOT
TNIP3	1.2756	5.24645	3.82969	0.0503521	0.746148	NOT
NET1	-0.874927	5.99846	3.82622	0.0504565	0.746778	NOT
GALNS	0.974303	5.77125	3.82523	0.0504865	0.746778	NOT
NASP	-0.735446	6.40759	3.82358	0.050536	0.746798	NOT
PRAMEF1	0.778566	6.269	3.82213	0.0505798	0.746798	NOT
HLA-DMB	0.75439	7.83302	3.81936	0.0506635	0.747356	NOT
ERO1A	-0.737309	6.39822	3.816	0.0507652	0.748177	NOT
ARF6	0.696677	7.19358	3.81126	0.0509093	0.748949	NOT
CHAMP1	-1.15427	5.42097	3.81124	0.0509097	0.748949	NOT
CLPTM1	0.685545	6.62738	3.80484	0.0511048	0.750907	NOT
MARVELD2	-1.10203	5.50854	3.80242	0.0511786	0.750907	NOT
SFI1	-0.851462	6.05298	3.80233	0.0511814	0.750907	NOT
FAM83D	-1.32644	5.1648	3.79946	0.0512691	0.751346	NOT
TSNARE1	1.10045	5.51419	3.79833	0.0513038	0.751346	NOT
RAB4A	-0.885066	5.96329	3.79644	0.0513616	0.751516	NOT
TFF3	-0.901218	5.9234	3.79218	0.0514927	0.752179	NOT
SPA17	-0.990275	5.72098	3.79044	0.051546	0.752179	NOT
PLA2G10	-0.969049	5.76444	3.78904	0.0515892	0.752179	NOT
KLF8	1.0669	5.575	3.78895	0.051592	0.752179	NOT
HDGFL2	-1.09504	5.51419	3.78434	0.0517342	0.753446	NOT
QKI	0.610035	7.65226	3.78233	0.0517964	0.753446	NOT
SEC23B	-0.910429	5.89669	3.78164	0.0518179	0.753446	NOT
CCN4	-1.05179	5.59386	3.78008	0.051866	0.753471	NOT
CLDN4	-0.867563	6.0023	3.77797	0.0519316	0.75375	NOT
STOX1	1.27407	5.23478	3.77637	0.0519812	0.753798	NOT
PTPRM	0.690814	6.60793	3.77021	0.0521731	0.75586	NOT
CCRL2	0.946198	5.81516	3.76882	0.0522164	0.75586	NOT
ACOT8	-1.00321	5.68392	3.76138	0.0524492	0.758526	NOT
TNFAIP2	0.754965	7.40803	3.75704	0.0525857	0.758526	NOT
SLC20A2	0.993655	5.70868	3.75549	0.0526345	0.758526	NOT
UBE2H	-0.81642	6.13276	3.75525	0.0526418	0.758526	NOT
PLCL2	-1.11782	5.46559	3.75484	0.0526547	0.758526	NOT
TMED5	0.828795	6.10105	3.75274	0.0527211	0.758526	NOT
ANXA3	0.934074	5.83922	3.75254	0.0527273	0.758526	NOT
KCNB1	1.05105	5.59282	3.74574	0.0529423	0.760946	NOT
FAM126A	1.1566	5.40302	3.74359	0.0530103	0.76125	NOT
EGF	1.08121	5.53118	3.73934	0.0531455	0.762518	NOT
GPR174	-1.1947	5.33545	3.73261	0.0533599	0.764508	NOT
KL	1.1659	5.38603	3.73204	0.0533783	0.764508	NOT
LRP1	0.585375	8.20373	3.72854	0.0534902	0.765437	NOT
KRCC1	1.02636	5.63498	3.72608	0.0535691	0.765534	NOT
DHX9	-0.676798	6.63113	3.72529	0.0535942	0.765534	NOT
ZNF587	-0.561627	7.60224	3.71837	0.0538169	0.765534	NOT
NACA	-0.622661	7.91608	3.71827	0.0538202	0.765534	NOT
OR2T5	-1.22081	5.29048	3.71785	0.0538336	0.765534	NOT
FUCA1	0.766667	6.27203	3.71759	0.0538419	0.765534	NOT
NAPA	0.75036	6.32449	3.71673	0.0538698	0.765534	NOT
NUDT22	-0.889951	5.92672	3.71661	0.0538737	0.765534	NOT
AHRR	1.35021	5.11749	3.70968	0.0540978	0.767078	NOT
CSPP1	1.24716	5.25649	3.70964	0.0540991	0.767078	NOT
THAP1	-0.957933	5.76404	3.70637	0.0542052	0.767078	NOT
COQ2	1.00547	5.66986	3.70576	0.0542249	0.767078	NOT
BORCS7	1.07762	5.52891	3.70138	0.0543674	0.767078	NOT
IL33	1.08615	5.51438	3.70025	0.0544043	0.767078	NOT
STRA8	1.26228	5.23198	3.69869	0.0544551	0.767078	NOT
NQO1	-0.981925	5.71054	3.69752	0.0544935	0.767078	NOT
C1QTNF6	-1.06077	5.55259	3.69468	0.0545864	0.767078	NOT
S100A16	-0.640856	6.90325	3.69422	0.0546013	0.767078	NOT
CARMIL1	1.11071	5.46781	3.69153	0.0546896	0.767078	NOT
ZFP69	-1.24093	5.25373	3.6906	0.0547201	0.767078	NOT
SERPINB9	-0.727995	6.39083	3.68906	0.0547705	0.767078	NOT
IGSF6	0.695607	6.82926	3.68771	0.0548148	0.767078	NOT
UGDH	-0.751084	6.3057	3.68725	0.0548301	0.767078	NOT
ERC2	1.21424	5.2977	3.68617	0.0548656	0.767078	NOT
CHSY3	-1.3537	5.10211	3.6855	0.0548874	0.767078	NOT
EFEMP1	-0.66324	6.71064	3.68313	0.0549655	0.767078	NOT
KRAS	-0.856007	6.00264	3.68263	0.054982	0.767078	NOT
RAB11FIP4	-1.09405	5.48656	3.67952	0.0550846	0.767078	NOT
RNH1	0.628358	7.31831	3.6794	0.0550887	0.767078	NOT
WDR89	0.932487	5.81829	3.67748	0.0551522	0.767078	NOT
C1QTNF5	-0.780682	6.21129	3.67711	0.0551645	0.767078	NOT
VDR	-1.09727	5.48165	3.676	0.0552012	0.767078	NOT
CPNE8	1.00866	5.65412	3.6758	0.0552079	0.767078	NOT
KRTAP9-3	1.05245	5.56516	3.67575	0.0552093	0.767078	NOT
RASAL3	-0.80792	6.12871	3.67158	0.0553476	0.768272	NOT
SBK2	1.21206	5.29661	3.67032	0.0553897	0.768272	NOT
AGRP	1.13597	5.41687	3.66517	0.0555611	0.769992	NOT
FIG4	0.726001	6.3868	3.65992	0.0557364	0.770949	NOT
SP8	1.13392	5.41798	3.65928	0.0557578	0.770949	NOT
IMPDH2	-0.841587	6.03492	3.65756	0.0558152	0.770949	NOT
MLX	0.697401	6.49919	3.65357	0.0559492	0.770949	NOT
CNN2	-0.542508	7.98456	3.65278	0.0559757	0.770949	NOT
ASS1	-0.666851	6.64196	3.65163	0.0560143	0.770949	NOT
SEC61A1	-0.633443	6.93322	3.65119	0.0560292	0.770949	NOT
JAML	0.873662	5.9504	3.65011	0.0560654	0.770949	NOT
RAP1GAP2	1.0349	5.59421	3.64927	0.0560938	0.770949	NOT
MED21	-0.877992	5.93525	3.64896	0.0561043	0.770949	NOT
GGT5	-1.00071	5.65635	3.64542	0.0562237	0.771936	NOT
ELP1	-0.854914	5.99515	3.64204	0.0563378	0.771963	NOT
RPLP1	-0.744383	9.75788	3.64145	0.0563577	0.771963	NOT
SH3RF2	-1.05805	5.54149	3.64115	0.0563681	0.771963	NOT
PDXK	0.6215	7.22636	3.63893	0.0564431	0.772108	NOT
FAT1	-0.963773	5.73039	3.63714	0.0565041	0.772108	NOT
SCGB2A1	1.21338	5.2874	3.63663	0.0565212	0.772108	NOT
DCP1A	0.994912	5.66936	3.63168	0.0566897	0.772374	NOT
ZIC3	-0.706588	6.44601	3.63143	0.0566981	0.772374	NOT
GID8	-0.809511	6.11214	3.63046	0.0567311	0.772374	NOT
NDNF	0.710728	6.43533	3.62965	0.0567588	0.772374	NOT
MGAT1	0.704234	6.4532	3.6277	0.0568254	0.772374	NOT
TMEM239	-1.15325	5.3717	3.62769	0.0568257	0.772374	NOT
TSPAN4	0.665574	6.6398	3.62393	0.056954	0.773471	NOT
ALG3	-0.917336	5.83022	3.61792	0.0571601	0.775622	NOT
MTRFR	-1.0357	5.57692	3.61565	0.0572384	0.776036	NOT
RPS6	-0.695442	9.88839	3.61247	0.0573478	0.776872	NOT
FNBP4	-0.692171	6.4948	3.61063	0.0574114	0.777003	NOT
PPDPF	-0.589441	8.37148	3.60942	0.0574531	0.777003	NOT
IQSEC3	1.17348	5.33666	3.60402	0.0576401	0.777374	NOT
ADAM11	1.19935	5.2985	3.60379	0.0576478	0.777374	NOT
JPH4	0.700316	6.45949	3.60368	0.0576517	0.777374	NOT
TERF2	-1.205	5.28329	3.6031	0.0576718	0.777374	NOT
PHF11	-0.816854	6.08115	3.60056	0.0577601	0.777918	NOT
CEP78	-0.922959	5.81138	3.59803	0.0578481	0.777919	NOT
ITPA	-0.703217	6.4409	3.59608	0.0579159	0.777919	NOT
CEP70	1.08302	5.48641	3.59155	0.0580739	0.777919	NOT
PVRIG	-1.00075	5.63862	3.59093	0.0580956	0.777919	NOT
CYP2A6	-0.891466	5.88382	3.59047	0.058112	0.777919	NOT
PRR20A	0.742871	6.30406	3.5897	0.0581386	0.777919	NOT
TAB2	-0.779881	6.18488	3.5892	0.0581563	0.777919	NOT
GUSB	0.671863	6.58894	3.58876	0.0581716	0.777919	NOT
AGPAT2	0.66451	6.74164	3.58821	0.0581908	0.777919	NOT
GNPTAB	0.796494	6.13925	3.58418	0.0583321	0.778569	NOT
HLA-DPB1	1.13399	9.30556	3.58294	0.0583758	0.778569	NOT
CTNNBL1	-0.774392	6.19883	3.58212	0.0584047	0.778569	NOT
GPR4	-0.685184	6.5131	3.58137	0.058431	0.778569	NOT
MANBA	0.928	5.79654	3.57701	0.0585843	0.779973	NOT
NUP188	-0.942211	5.75914	3.57345	0.0587102	0.78101	NOT
CLEC4E	1.01992	5.59869	3.57049	0.0588148	0.781761	NOT
DKC1	-1.08505	5.46984	3.56557	0.0589895	0.782349	NOT
SELENBP1	-0.711515	7.1259	3.56543	0.0589946	0.782349	NOT
PLEKHG4	-0.938525	5.76488	3.56473	0.0590194	0.782349	NOT
HSPA1B	-0.66209	6.64349	3.56382	0.0590516	0.782349	NOT
RGL3	0.810093	6.09241	3.56032	0.0591763	0.783331	NOT
HROB	-0.965924	5.70218	3.55866	0.0592355	0.783331	NOT
PAPLN	-1.16402	5.3343	3.55769	0.0592703	0.783331	NOT
ABHD11	-0.989921	5.65018	3.55426	0.0593928	0.783805	NOT
COL12A1	-0.820085	6.05572	3.55399	0.0594025	0.783805	NOT
CDC20	-0.976618	5.67749	3.55117	0.0595036	0.784501	NOT
NHS	-1.14303	5.36396	3.54074	0.0598788	0.788448	NOT
NCKAP5	1.09095	5.45927	3.54004	0.0599041	0.788448	NOT
FBLIM1	-0.857816	5.95183	3.53881	0.0599484	0.788448	NOT
ETS1	-0.65408	7.31345	3.5369	0.0600175	0.788718	NOT
GJA10	1.23124	5.23	3.5338	0.0601298	0.789556	NOT
RBM47	0.695099	6.45155	3.53199	0.0601954	0.789779	NOT
NDRG2	0.774072	6.18726	3.52902	0.0603032	0.79005	NOT
SMIM4	-0.868532	5.92204	3.52825	0.0603313	0.79005	NOT
CD93	0.688729	6.93379	3.52569	0.0604248	0.79005	NOT
IL2RG	-0.677606	6.94902	3.52541	0.0604347	0.79005	NOT
SPTBN1	0.727045	7.53162	3.52333	0.0605109	0.79005	NOT
SUMO2	-0.587582	7.31295	3.52163	0.0605727	0.79005	NOT
XYLT1	-1.03447	5.55173	3.52091	0.0605992	0.79005	NOT
RPSA	-0.554212	9.02288	3.52075	0.0606049	0.79005	NOT
PRR15	-1.11289	5.40717	3.51417	0.060846	0.792461	NOT
SRSF7	0.643351	6.71962	3.51305	0.0608873	0.792461	NOT
NECAP2	0.740249	6.28342	3.51056	0.0609789	0.792512	NOT
CCDC183	-1.13231	5.37224	3.50941	0.061021	0.792512	NOT
A2M	0.562676	9.903	3.50897	0.0610375	0.792512	NOT
TUBB4A	1.07019	5.48481	3.50689	0.061114	0.792873	NOT
KIAA1217	-0.880672	5.88305	3.49994	0.0613709	0.79484	NOT
KCNK17	1.0391	5.54095	3.49693	0.0614828	0.79484	NOT
YTHDF3	-0.809409	6.06699	3.49507	0.0615519	0.79484	NOT
ATP6AP1	0.727944	7.45001	3.49406	0.0615895	0.79484	NOT
TXNDC15	-0.781799	6.1468	3.49396	0.0615932	0.79484	NOT
CENPI	-1.1388	5.35577	3.49368	0.0616037	0.79484	NOT
MRPS23	0.746897	6.25478	3.49356	0.0616079	0.79484	NOT
PFDN4	-0.924859	5.77403	3.49131	0.0616917	0.795289	NOT
RPAP2	-1.01308	5.58421	3.48962	0.0617549	0.795473	NOT
NTPCR	-0.972034	5.6668	3.48684	0.0618586	0.795871	NOT
FAM76A	-1.34527	5.06124	3.48617	0.0618837	0.795871	NOT
TNFSF14	1.14138	5.35506	3.48033	0.0621022	0.796164	NOT
GPC3	1.08982	5.44169	3.48012	0.0621102	0.796164	NOT
OR4C3	1.06308	5.49161	3.47955	0.0621318	0.796164	NOT
LYSMD2	-0.811001	6.0592	3.47941	0.0621371	0.796164	NOT
PLA2G15	0.94862	5.72035	3.47902	0.0621514	0.796164	NOT
UBXN2B	0.862052	5.92142	3.46883	0.0625355	0.800454	NOT
HDLBP	-0.608124	7.61827	3.46617	0.0626361	0.800979	NOT
ZNF721	0.664907	6.58706	3.46514	0.062675	0.800979	NOT
BRD4	-0.581333	7.18977	3.4629	0.0627603	0.801439	NOT
IL3RA	0.786036	6.12693	3.46157	0.0628106	0.801451	NOT
G0S2	0.797156	6.09687	3.45612	0.0630181	0.803469	NOT
FBLN5	0.811507	6.05408	3.45428	0.0630882	0.803732	NOT
QPRT	-0.953355	5.69606	3.45193	0.063178	0.804245	NOT
TSPAN8	-0.844005	5.9584	3.44668	0.0633791	0.804805	NOT
SPSB2	-1.04938	5.49968	3.44419	0.0634746	0.804805	NOT
PAX6	-0.965534	5.66768	3.44361	0.0634966	0.804805	NOT
EFEMP2	-0.657977	6.60025	3.4414	0.0635817	0.804805	NOT
CDC42EP5	-0.859736	5.91568	3.44132	0.063585	0.804805	NOT
SGCB	-0.922355	5.76327	3.44032	0.0636233	0.804805	NOT
CD36	1.22176	5.22008	3.43936	0.0636602	0.804805	NOT
PLD4	-0.868367	5.89362	3.43934	0.063661	0.804805	NOT
KITLG	0.848464	5.94821	3.43819	0.0637056	0.804805	NOT
S1PR3	-0.896928	5.82279	3.43789	0.063717	0.804805	NOT
CCDC13	-0.859406	6.59277	3.43075	0.0639929	0.806877	NOT
F8	1.09639	5.41669	3.43044	0.0640049	0.806877	NOT
SNN	0.867544	5.89569	3.42809	0.0640962	0.806877	NOT
HSPE1	-0.54548	7.79768	3.42807	0.064097	0.806877	NOT
ACVR1C	-1.16701	5.29317	3.42724	0.0641293	0.806877	NOT
CD38	-0.859816	5.90904	3.42276	0.0643035	0.806955	NOT
DPYD	0.650894	6.62363	3.42247	0.0643148	0.806955	NOT
VIM	0.796361	10.8728	3.42014	0.0644055	0.806955	NOT
TSPAN18	1.09637	5.41209	3.42013	0.0644058	0.806955	NOT
DYNLT5	1.13532	5.3457	3.41687	0.0645331	0.806955	NOT
ZNF511	1.06587	5.46721	3.41646	0.0645491	0.806955	NOT
AVEN	-0.938909	5.71756	3.41618	0.0645601	0.806955	NOT
RRNAD1	-0.943303	5.70762	3.41582	0.0645742	0.806955	NOT
PPP2R2B	1.04409	5.50693	3.41562	0.0645822	0.806955	NOT
RHOJ	0.86294	5.90347	3.41238	0.064709	0.807918	NOT
PRPF40A	0.891516	5.82903	3.40856	0.0648592	0.808563	NOT
WARS1	0.819709	6.91508	3.40853	0.0648601	0.808563	NOT
ZNF596	1.21713	5.21607	3.40522	0.0649906	0.809569	NOT
GRWD1	-1.0085	5.56387	3.39692	0.0653181	0.810243	NOT
SCD5	-1.01049	5.55906	3.38861	0.0656483	0.810243	NOT
KCNAB1	-1.10457	5.38429	3.38785	0.0656786	0.810243	NOT
PPAT	-0.895919	5.80669	3.38658	0.0657291	0.810243	NOT
COX6C	-0.587543	7.11003	3.38507	0.0657896	0.810243	NOT
DHFR	-1.16499	5.28308	3.38499	0.0657924	0.810243	NOT
CD44	0.766961	8.99629	3.38419	0.0658246	0.810243	NOT
CTSB	0.871737	10.1512	3.38327	0.0658613	0.810243	NOT
IFI35	0.722111	6.29621	3.38271	0.0658837	0.810243	NOT
MTNR1B	1.1137	5.3718	3.38171	0.0659234	0.810243	NOT
RNF4	-0.722075	6.29347	3.38014	0.0659865	0.810243	NOT
SYT5	1.08563	5.42061	3.38012	0.0659874	0.810243	NOT
EWSR1	-0.595541	7.02516	3.37912	0.0660274	0.810243	NOT
EVA1B	-0.736672	6.24443	3.3784	0.066056	0.810243	NOT
TAS2R14	-1.06465	5.45044	3.37754	0.0660906	0.810243	NOT
IL12RB2	-1.32733	5.05362	3.37383	0.0662394	0.810243	NOT
RNASET2	0.800455	6.05485	3.37219	0.0663056	0.810243	NOT
IGSF10	0.999415	5.57984	3.37025	0.0663836	0.810243	NOT
NFE2L3	-0.809923	6.02118	3.36797	0.0664755	0.810243	NOT
COG1	-0.94404	5.69031	3.36731	0.0665023	0.810243	NOT
G6PD	0.683652	6.42906	3.36333	0.0666633	0.810243	NOT
RPS2	-0.747592	9.43399	3.36266	0.0666903	0.810243	NOT
UBD	-0.79496	6.06652	3.36243	0.0666996	0.810243	NOT
ARRDC3	-0.670918	6.47895	3.36233	0.0667038	0.810243	NOT
SELENOS	-0.866542	5.86939	3.36108	0.0667543	0.810243	NOT
GSTZ1	0.878125	5.84318	3.35659	0.0669364	0.810243	NOT
RPS11	-0.538369	8.53777	3.35555	0.0669789	0.810243	NOT
ZMYND15	1.0591	5.45931	3.35516	0.0669948	0.810243	NOT
SIMC1	-0.94839	5.67564	3.35504	0.0669997	0.810243	NOT
MTMR11	-0.89228	5.80614	3.35498	0.0670019	0.810243	NOT
RAMP3	0.779406	6.11211	3.35476	0.067011	0.810243	NOT
DLD	0.819342	5.99489	3.3527	0.0670949	0.810243	NOT
ZFAND2B	0.870107	5.86448	3.35254	0.0671015	0.810243	NOT
TMPO	-0.720075	6.29011	3.35167	0.067137	0.810243	NOT
FOXN1	1.18414	5.2497	3.35117	0.0671574	0.810243	NOT
MLEC	-0.697961	6.36869	3.35108	0.0671608	0.810243	NOT
TMEM37	0.630204	6.71539	3.35069	0.0671767	0.810243	NOT
GAK	-0.637994	6.65503	3.35008	0.0672016	0.810243	NOT
ASF1A	-0.820218	5.98741	3.35005	0.0672029	0.810243	NOT
CNN1	-0.836307	5.94935	3.34962	0.0672206	0.810243	NOT
RPL8	-0.616161	8.77759	3.3491	0.0672416	0.810243	NOT
RFX5	0.979663	5.61263	3.34876	0.0672555	0.810243	NOT
RARA	0.630227	6.68871	3.3476	0.0673031	0.810243	NOT
DESI2	-0.896888	5.79067	3.34645	0.0673501	0.810243	NOT
LDB3	-0.791575	6.06422	3.34527	0.0673983	0.810243	NOT
PTMA	-0.674095	10.3396	3.34401	0.0674501	0.810243	NOT
MYOZ3	1.08642	5.40824	3.34388	0.0674555	0.810243	NOT
WNK1	-0.772862	6.12243	3.34364	0.067465	0.810243	NOT
TMEM150B	0.912732	5.75672	3.3424	0.0675161	0.810243	NOT
RCOR3	-0.777133	6.10586	3.34189	0.0675368	0.810243	NOT
GRIA1	0.967373	5.63536	3.33433	0.0678479	0.812536	NOT
GSTT4	1.15938	5.28246	3.33351	0.0678818	0.812536	NOT
UBA1	-0.580299	7.31304	3.33342	0.0678856	0.812536	NOT
SDHC	-0.579022	7.41218	3.33018	0.0680193	0.812536	NOT
ZNF679	0.982312	5.60181	3.32976	0.0680369	0.812536	NOT
GDPGP1	1.22868	5.17849	3.32892	0.0680715	0.812536	NOT
SNRPF	-0.623728	6.74432	3.32779	0.0681182	0.812536	NOT
OR4N2	0.993514	5.5768	3.32756	0.0681279	0.812536	NOT
SPTSSA	1.03455	5.49497	3.32509	0.0682302	0.81316	NOT
NCR3	0.892699	5.79885	3.32252	0.0683372	0.813838	NOT
EDEM2	0.719365	6.28247	3.32099	0.0684008	0.814	NOT
BMP4	-0.866707	5.85446	3.31484	0.0686568	0.816449	NOT
ANXA1	0.681301	7.98705	3.31288	0.0687389	0.816827	NOT
CDC123	-0.745679	6.19209	3.31088	0.0688225	0.816996	NOT
CLEC7A	0.66493	6.54216	3.31014	0.0688536	0.816996	NOT
STT3A	-0.710185	6.3062	3.30787	0.0689487	0.817469	NOT
TGM2	0.858137	8.75786	3.30679	0.0689941	0.817469	NOT
LYN	0.58147	7.16902	3.3049	0.0690734	0.817813	NOT
RPL18A	-0.590811	9.27467	3.30238	0.0691797	0.818476	NOT
AEBP2	-0.745431	6.18694	3.29845	0.0693452	0.819214	NOT
SPN	0.666689	6.47152	3.29809	0.0693603	0.819214	NOT
GNG11	0.707182	6.76646	3.29691	0.0694104	0.819214	NOT
HILPDA	-0.779896	6.08191	3.29612	0.0694437	0.819214	NOT
GALNT18	0.892821	5.78944	3.2942	0.0695252	0.81958	NOT
DCTN1	0.641123	6.59583	3.28904	0.0697438	0.821273	NOT
ZNFX1	0.643628	6.58233	3.28728	0.0698184	0.821273	NOT
SIGIRR	-0.721362	6.25845	3.2872	0.0698219	0.821273	NOT
GALR1	1.15019	5.28247	3.28605	0.0698709	0.821273	NOT
PLEK	0.709272	6.30182	3.28313	0.0699953	0.822141	NOT
CBLB	-0.82773	5.94267	3.27903	0.0701702	0.823091	NOT
WDR33	-0.719201	6.26515	3.27867	0.0701858	0.823091	NOT
ZNF704	1.10234	5.35869	3.27768	0.070228	0.823091	NOT
ATF5	-0.943374	5.66114	3.27647	0.0702801	0.823108	NOT
HK3	0.749892	6.16518	3.27343	0.0704102	0.824037	NOT
EFR3A	0.641526	6.58417	3.26984	0.0705646	0.824866	NOT
GIP	-1.1738	5.23599	3.26917	0.0705934	0.824866	NOT
ID4	0.824425	5.95819	3.2643	0.0708031	0.824866	NOT
FKBPL	1.05618	5.43536	3.2631	0.0708549	0.824866	NOT
RNF115	-0.795729	6.0252	3.26296	0.0708611	0.824866	NOT
FAM131C	-0.777966	6.07534	3.26231	0.070889	0.824866	NOT
APBB3	-0.646793	6.54925	3.26143	0.0709274	0.824866	NOT
RERE	0.844363	5.896	3.2613	0.0709327	0.824866	NOT
TRIP6	-0.795875	6.02571	3.26107	0.0709427	0.824866	NOT
KIF5B	-0.732724	6.21381	3.25929	0.0710199	0.824866	NOT
NOTCH4	0.707352	6.30209	3.25884	0.0710392	0.824866	NOT
GOSR2	-0.967842	5.60139	3.25627	0.0711509	0.825574	NOT
MUSTN1	0.905179	5.74795	3.2544	0.0712321	0.825927	NOT
FAS	0.88827	5.78386	3.25293	0.071296	0.82601	NOT
DCLRE1C	-0.91214	5.72372	3.25189	0.071341	0.82601	NOT
SLC25A11	0.699304	6.32481	3.25	0.0714233	0.826298	NOT
CLNS1A	-0.773129	6.08395	3.24899	0.0714674	0.826298	NOT
CNEP1R1	0.865821	5.83595	3.24312	0.0717241	0.828484	NOT
UPF2	-0.904913	5.73772	3.24233	0.0717584	0.828484	NOT
CCT6A	-0.666422	6.44085	3.23792	0.0719519	0.829628	NOT
DDX46	-0.67234	6.41786	3.23727	0.0719807	0.829628	NOT
WLS	-0.854886	5.85729	3.23658	0.0720106	0.829628	NOT
SLC2A2	1.18939	5.20644	3.23028	0.0722882	0.832236	NOT
TPSAB1	-0.965357	7.532	3.22734	0.0724181	0.833141	NOT
PSMD4	-0.805322	5.98556	3.22499	0.0725224	0.833752	NOT
ANP32E	-0.779413	6.05873	3.22324	0.0725997	0.83405	NOT
AGR2	-0.872247	5.80761	3.22132	0.0726851	0.834441	NOT
FARSA	-0.712682	6.26372	3.21962	0.0727607	0.83468	NOT
CDK8	-0.897872	5.74516	3.21795	0.0728349	0.83468	NOT
PAICS	-1.19381	5.18841	3.21352	0.0730323	0.83468	NOT
HSPA13	-0.883665	5.77742	3.21343	0.0730362	0.83468	NOT
GSR	0.736708	6.18682	3.2121	0.0730955	0.83468	NOT
ATG9A	-0.885965	5.77085	3.21203	0.0730986	0.83468	NOT
APEH	-1.02132	5.47933	3.21131	0.073131	0.83468	NOT
LYPD5	1.1155	5.31636	3.21092	0.0731485	0.83468	NOT
STOML2	-0.732239	6.19636	3.21048	0.073168	0.83468	NOT
HAUS5	-0.642733	6.54196	3.20227	0.0735363	0.835909	NOT
SLC12A8	-0.879056	5.78534	3.20111	0.0735881	0.835909	NOT
TMEM171	-1.00605	5.50523	3.19918	0.0736751	0.835909	NOT
HGSNAT	-0.916929	5.69449	3.1988	0.0736923	0.835909	NOT
SEC24C	-0.776688	6.0576	3.19777	0.0737388	0.835909	NOT
CD33	0.867784	5.81535	3.19714	0.0737671	0.835909	NOT
PYGL	0.831147	5.90934	3.19573	0.0738309	0.835909	NOT
RSAD2	1.10236	5.33368	3.19535	0.0738479	0.835909	NOT
ATRN	0.955328	5.61366	3.1945	0.0738865	0.835909	NOT
TTC39A	1.03702	5.44779	3.19306	0.0739513	0.835909	NOT
NT5C2	0.735813	6.18211	3.19253	0.0739754	0.835909	NOT
PLXDC2	0.706886	6.27674	3.19201	0.0739991	0.835909	NOT
ENO1	-0.559281	8.25413	3.19136	0.0740285	0.835909	NOT
PVR	0.80346	5.9809	3.19018	0.0740819	0.835909	NOT
RPL4	-0.572051	8.95567	3.18999	0.0740904	0.835909	NOT
PHLDA1	-0.785377	6.02984	3.18981	0.0740985	0.835909	NOT
STAC	1.07968	5.36948	3.18823	0.0741702	0.836138	NOT
OPRD1	-0.962039	5.58941	3.18603	0.0742702	0.836685	NOT
TRIM39	-1.16512	5.2225	3.18359	0.0743811	0.837354	NOT
WFDC11	1.13321	5.27889	3.18159	0.0744722	0.83765	NOT
FOXP4	-0.745091	6.14557	3.17975	0.0745563	0.83765	NOT
SLC39A8	0.720972	6.22676	3.17962	0.074562	0.83765	NOT
PXDC1	0.666121	6.42035	3.17422	0.0748088	0.839843	NOT
VWA5A	0.71647	6.23483	3.17137	0.0749396	0.840267	NOT
C3AR1	0.77378	6.05911	3.17114	0.07495	0.840267	NOT
FGD2	0.65153	6.4822	3.16893	0.0750517	0.840827	NOT
SPPL2A	0.622645	6.63535	3.16705	0.0751379	0.841214	NOT
TNFSF4	-0.873067	5.78703	3.1655	0.0752094	0.841435	NOT
PRRC2B	-0.608603	6.71673	3.16212	0.075365	0.842596	NOT
PDHB	-0.819667	5.92077	3.15974	0.0754751	0.843185	NOT
WSCD2	-1.26787	5.06785	3.15655	0.0756227	0.843185	NOT
DTX3L	0.60113	6.80137	3.15625	0.0756367	0.843185	NOT
HNRNPA1	-0.510479	9.66321	3.15466	0.0757104	0.843185	NOT
RAVER1	-0.709225	6.25035	3.15316	0.0757799	0.843185	NOT
MYC	-0.629872	6.58804	3.15237	0.0758166	0.843185	NOT
CES3	1.05106	5.41044	3.15234	0.0758182	0.843185	NOT
CXCL9	-0.679899	6.38349	3.15145	0.0758595	0.843185	NOT
MARCKS	-0.559309	8.15945	3.15091	0.0758845	0.843185	NOT
SCAMP5	-0.95819	5.58605	3.14941	0.0759543	0.843383	NOT
RABL6	-0.806212	5.95484	3.14751	0.0760429	0.843481	NOT
HLA-DQB2	1.04653	5.41506	3.14681	0.0760757	0.843481	NOT
VCAM1	-0.78082	6.02564	3.1458	0.0761226	0.843481	NOT
PITPNM3	1.03442	5.43866	3.14477	0.0761707	0.843481	NOT
LMAN1	-0.665339	6.40682	3.14301	0.0762529	0.843817	NOT
FCGR2C	0.561726	7.8646	3.13884	0.0764484	0.844787	NOT
SLC35F2	-1.15356	5.22736	3.13621	0.0765716	0.844787	NOT
NSD1	-0.737655	6.15239	3.1359	0.0765859	0.844787	NOT
SMAD6	0.803998	5.96725	3.13563	0.076599	0.844787	NOT
KDM7A	-0.996368	5.50349	3.13544	0.0766077	0.844787	NOT
UBE2T	-1.05893	5.38408	3.13357	0.0766958	0.844787	NOT
NOP10	0.572516	7.03147	3.13338	0.0767043	0.844787	NOT
GLI3	-0.969279	5.55585	3.12938	0.0768931	0.845759	NOT
CSF2RA	0.88578	5.74909	3.12902	0.0769101	0.845759	NOT
HORMAD1	1.14005	5.24873	3.1282	0.0769487	0.845759	NOT
FBN1	-0.628098	6.59428	3.12178	0.0772525	0.84784	NOT
SELENOM	-0.60802	6.71917	3.12156	0.0772626	0.84784	NOT
MYO1E	-0.905553	5.69296	3.12034	0.0773205	0.84784	NOT
LDHA	-0.50835	7.98106	3.11979	0.0773466	0.84784	NOT
SESN3	-0.80406	5.94817	3.11662	0.0774976	0.847856	NOT
MIEF1	0.851724	5.82759	3.11466	0.0775906	0.847856	NOT
MAGI1	-0.872341	5.7698	3.1139	0.0776271	0.847856	NOT
CAPRIN1	-0.558256	7.21332	3.11354	0.0776442	0.847856	NOT
SYT4	1.11481	5.28601	3.11211	0.077712	0.847856	NOT
SLC20A1	-0.635372	6.52363	3.11148	0.0777424	0.847856	NOT
SYTL2	-0.880504	5.75092	3.11141	0.0777457	0.847856	NOT
CACNG1	1.23725	5.10137	3.1101	0.0778082	0.847856	NOT
SHC1	-0.588385	6.93801	3.10936	0.0778437	0.847856	NOT
C12orf57	-0.622296	6.60232	3.10881	0.0778697	0.847856	NOT
TPPP3	0.778506	6.02779	3.10556	0.0780255	0.848984	NOT
COX7A2	-0.558782	7.15978	3.1036	0.0781191	0.849027	NOT
RPL37A	-0.585015	10.1787	3.10299	0.0781489	0.849027	NOT
CMTM5	-1.00594	5.47178	3.09923	0.0783296	0.849027	NOT
POFUT2	-0.847291	5.82767	3.09921	0.0783301	0.849027	NOT
CDC42BPA	-0.831789	5.8682	3.09882	0.0783489	0.849027	NOT
MYO1D	-0.842176	5.84175	3.09863	0.0783582	0.849027	NOT
TMA7	-0.509747	9.20942	3.09787	0.078395	0.849027	NOT
GALM	-0.776821	6.01755	3.09413	0.0785752	0.850074	NOT
AGTRAP	0.752864	6.09031	3.09352	0.0786047	0.850074	NOT
VWA1	-0.916424	5.65841	3.09261	0.0786486	0.850074	NOT
AKAP1	-0.764555	6.05205	3.09007	0.0787716	0.850725	NOT
NTM	-0.854161	5.80611	3.0892	0.0788135	0.850725	NOT
TEAD1	0.878131	5.74951	3.08478	0.0790281	0.852476	NOT
HS3ST2	1.07289	5.34922	3.08312	0.0791087	0.852779	NOT
MMP28	0.768577	6.03907	3.08043	0.0792397	0.85331	NOT
TMEM151A	1.08826	5.32121	3.07958	0.079281	0.85331	NOT
KCNK6	0.957957	5.56829	3.0783	0.0793432	0.85331	NOT
FAM227B	1.01729	5.44901	3.07712	0.079401	0.85331	NOT
EIF3K	-0.597869	7.29502	3.07507	0.079501	0.85331	NOT
SAA2	0.873553	5.75683	3.07458	0.0795253	0.85331	NOT
HAVCR2	0.641603	6.47651	3.07325	0.0795902	0.85331	NOT
DNMT3A	-0.80938	5.91786	3.07257	0.0796236	0.85331	NOT
PER1	0.760615	6.06324	3.07182	0.0796603	0.85331	NOT
PRKCD	0.624174	6.57212	3.07136	0.0796829	0.85331	NOT
IBSP	-0.96217	5.54927	3.06197	0.0801444	0.857382	NOT
SYNE3	-1.00178	5.46758	3.06148	0.0801686	0.857382	NOT
DDX56	-0.829406	5.85827	3.05831	0.0803254	0.858494	NOT
PPP1R35	-0.703891	6.22941	3.05619	0.0804301	0.859049	NOT
ST3GAL5	1.0696	5.34453	3.05239	0.0806186	0.860497	NOT
POLR2G	0.731412	6.14325	3.04677	0.0808979	0.862911	NOT
FLVCR2	0.702575	6.22913	3.04176	0.0811478	0.86442	NOT
ID2	0.596815	6.85595	3.04065	0.0812035	0.86442	NOT
PACSIN2	0.689558	6.27801	3.04058	0.0812071	0.86442	NOT
KCNA4	0.927517	5.61944	3.03968	0.0812521	0.86442	NOT
ACBD4	-0.972971	5.5179	3.03615	0.0814287	0.864819	NOT
SRC	0.687145	6.28166	3.03542	0.0814654	0.864819	NOT
AZI2	0.699258	6.2388	3.03444	0.0815144	0.864819	NOT
ARF4	-0.556591	7.54156	3.03428	0.0815226	0.864819	NOT
NR3C2	1.01218	5.4444	3.03363	0.0815556	0.864819	NOT
VIPAS39	-0.7676	6.01826	3.02652	0.0819136	0.865828	NOT
TLE5	0.499967	8.32841	3.02646	0.0819167	0.865828	NOT
MAP4K1	-0.732594	6.12673	3.02644	0.0819175	0.865828	NOT
OR2T12	-0.965081	5.5297	3.02597	0.0819415	0.865828	NOT
RAP2B	-0.690891	6.26041	3.0255	0.0819651	0.865828	NOT
ZNF69	-0.892335	5.6909	3.0254	0.0819703	0.865828	NOT
TAX1BP3	-0.688005	6.27072	3.02291	0.0820963	0.866595	NOT
SPRTN	1.08583	5.30356	3.01695	0.0823982	0.869218	NOT
C8orf76	1.04336	5.3774	3.01385	0.0825558	0.870219	NOT
OR4A47	0.705675	6.21233	3.01204	0.0826483	0.870219	NOT
S100A13	0.604027	6.64632	3.01193	0.0826537	0.870219	NOT
FAM243A	1.16096	5.1806	3.01001	0.082752	0.870436	NOT
INPP5K	0.869381	5.74487	3.00943	0.0827814	0.870436	NOT
FBXL14	1.14579	5.20359	3.00759	0.0828754	0.870861	NOT
POMGNT1	-0.911354	5.63663	3.00284	0.0831185	0.872852	NOT
DUSP5	-0.673314	6.31727	3.00123	0.0832011	0.873155	NOT
MASP2	1.01537	5.42587	2.99942	0.0832945	0.873571	NOT
TXNDC2	0.954901	5.54598	2.99674	0.0834322	0.873691	NOT
HOXB3	0.809642	5.89385	2.99595	0.0834727	0.873691	NOT
TRIM16L	0.840635	5.81243	2.99594	0.0834736	0.873691	NOT
RAB14	0.568994	7.00697	2.99376	0.0835859	0.873691	NOT
SCCPDH	0.698646	6.2252	2.99295	0.0836277	0.873691	NOT
ANXA4	0.561962	7.01828	2.99056	0.083751	0.873691	NOT
MYOF	0.678619	6.292	2.98916	0.0838236	0.873691	NOT
TRIQK	1.07718	5.31026	2.98868	0.0838484	0.873691	NOT
PLEKHS1	-1.04791	5.35541	2.98756	0.0839066	0.873691	NOT
SSNA1	0.714364	6.17192	2.98724	0.0839232	0.873691	NOT
CACNA1H	-0.885033	5.69266	2.9864	0.0839664	0.873691	NOT
MT1X	-0.681136	6.28044	2.98586	0.0839948	0.873691	NOT
CYP11B2	1.09335	5.28148	2.98567	0.0840047	0.873691	NOT
SPRING1	0.889358	5.68789	2.98355	0.0841146	0.874275	NOT
LRRC18	0.978142	5.49092	2.98238	0.0841755	0.874349	NOT
MTMR12	0.862058	5.75143	2.98001	0.0842988	0.874557	NOT
CCDC71L	-0.729622	6.115	2.97993	0.084303	0.874557	NOT
H4C8	-0.756719	7.73271	2.97339	0.0846445	0.876887	NOT
ARFIP1	-0.956904	5.52724	2.97229	0.084702	0.876887	NOT
NLRP11	-1.05522	5.33747	2.97025	0.0848086	0.876887	NOT
DNAJB9	-0.684349	6.69835	2.96877	0.0848863	0.876887	NOT
MLLT11	-0.975543	5.48787	2.96856	0.0848976	0.876887	NOT
GCG	1.08123	5.29375	2.965	0.0850846	0.876887	NOT
PDE4DIP	0.581621	6.7814	2.96328	0.0851751	0.876887	NOT
MBNL1	-0.613736	6.56615	2.96315	0.0851819	0.876887	NOT
HNRNPF	-0.570721	6.90352	2.96211	0.0852368	0.876887	NOT
ATXN1L	-0.612409	6.60157	2.96173	0.0852565	0.876887	NOT
MUC17	-0.637527	6.44066	2.961	0.0852951	0.876887	NOT
KBTBD8	-0.901663	5.64521	2.96044	0.0853246	0.876887	NOT
CARD9	0.889206	5.67835	2.96022	0.0853365	0.876887	NOT
B3GNT7	0.916995	5.61219	2.95466	0.0856304	0.876887	NOT
KLHL24	0.787166	5.94004	2.95403	0.0856635	0.876887	NOT
PKDCC	-0.911987	5.62088	2.95402	0.0856641	0.876887	NOT
TGFBR3	0.902743	5.64613	2.9531	0.085713	0.876887	NOT
NPC2	0.676703	8.06156	2.95213	0.0857646	0.876887	NOT
GJA8	-1.10672	5.24177	2.95134	0.0858066	0.876887	NOT
HNRNPUL1	-0.531795	7.35069	2.95119	0.0858142	0.876887	NOT
ST7	1.03399	5.37346	2.95074	0.0858382	0.876887	NOT
CLDN23	0.881356	5.69252	2.95071	0.0858399	0.876887	NOT
MYLK	-0.760722	7.1939	2.95032	0.0858606	0.876887	NOT
SASH3	0.665093	6.32725	2.94982	0.085887	0.876887	NOT
UNC5B	-0.617567	6.52906	2.94918	0.0859212	0.876887	NOT
TMEM86B	0.884686	5.68477	2.94901	0.0859302	0.876887	NOT
DVL1	-0.807235	5.87609	2.94678	0.086049	0.877024	NOT
SEC31A	-0.559041	6.9549	2.94664	0.0860561	0.877024	NOT
SLC10A3	0.867451	5.72574	2.94572	0.0861055	0.877024	NOT
PDE6A	1.19192	5.11486	2.9431	0.0862449	0.877596	NOT
TEX35	0.920979	5.59946	2.94232	0.0862869	0.877596	NOT
SDCCAG8	-0.713628	6.15128	2.94163	0.0863236	0.877596	NOT
PXDN	-0.632373	6.45219	2.93888	0.0864704	0.878539	NOT
FRMD4A	0.734385	6.08661	2.93674	0.0865852	0.878539	NOT
FMOD	-0.682587	6.25381	2.93555	0.086649	0.878539	NOT
SMCO1	0.975078	5.48289	2.93495	0.0866813	0.878539	NOT
PFKP	-0.607185	6.61598	2.93485	0.0866865	0.878539	NOT
TSPAN1	-0.855716	5.74342	2.93045	0.086923	0.879025	NOT
ZNF444	-0.601868	6.64569	2.92907	0.0869978	0.879025	NOT
NUAK1	-0.797914	5.89499	2.92806	0.0870519	0.879025	NOT
USPL1	0.771057	5.97353	2.92794	0.0870587	0.879025	NOT
PDXDC1	-0.535172	7.21217	2.92626	0.0871489	0.879025	NOT
DDAH2	0.655249	6.35522	2.92591	0.0871681	0.879025	NOT
RNF111	0.664649	6.32041	2.92508	0.0872127	0.879025	NOT
ABCA12	0.919509	5.5954	2.92251	0.087352	0.879025	NOT
IRGQ	-0.898594	5.63895	2.92203	0.087378	0.879025	NOT
AFF3	0.849394	5.75967	2.9219	0.0873851	0.879025	NOT
ADA	-0.852134	5.74978	2.92134	0.0874155	0.879025	NOT
FPR3	0.555235	7.01393	2.92133	0.0874158	0.879025	NOT
POU3F2	1.07876	5.28467	2.92074	0.0874479	0.879025	NOT
PLAC8	0.742022	6.05802	2.91974	0.0875022	0.879025	NOT
HAUS6	-0.84504	5.76605	2.91894	0.0875456	0.879025	NOT
OR2D2	1.04532	5.34222	2.91612	0.0876984	0.879592	NOT
FNIP1	0.870046	5.70869	2.9159	0.0877103	0.879592	NOT
ODF2	-0.833185	5.79418	2.91337	0.0878483	0.880433	NOT
FBXL15	1.03306	5.35931	2.90668	0.0882135	0.88321	NOT
DIO2	-0.974343	5.47011	2.9063	0.088234	0.88321	NOT
MRC2	-0.670028	6.28464	2.90003	0.0885778	0.886105	NOT
PADI4	0.967272	5.48483	2.89576	0.0888129	0.887911	NOT
EFCAB2	1.06477	5.29979	2.89346	0.0889397	0.88796	NOT
RETREG1	0.919945	5.58297	2.89304	0.0889632	0.88796	NOT
FASLG	0.813296	5.84347	2.89247	0.0889946	0.88796	NOT
EFNA2	-0.857759	5.7242	2.89171	0.0890364	0.88796	NOT
MCTP1	0.861623	5.71749	2.88768	0.0892594	0.889639	NOT
MBTD1	-0.792584	5.89158	2.88384	0.0894722	0.891213	NOT
SLC9A6	0.910746	5.60099	2.88059	0.0896531	0.891981	NOT
TRIB2	-0.701141	6.16924	2.87951	0.0897133	0.891981	NOT
ILF2	-0.628555	6.43852	2.8795	0.0897139	0.891981	NOT
KCNK3	0.973053	5.46594	2.87811	0.0897912	0.892204	NOT
TREM2	0.659337	6.31356	2.8765	0.0898812	0.892257	NOT
FCHSD2	-0.729242	6.07748	2.87605	0.0899063	0.892257	NOT
ATP6V1E1	0.7507	6.01297	2.87394	0.0900241	0.89288	NOT
TPRG1L	-0.752963	6.00345	2.87118	0.0901786	0.893192	NOT
CLDND1	-0.674127	6.25682	2.87108	0.0901846	0.893192	NOT
ZNF385A	0.643931	6.37217	2.86971	0.0902611	0.893192	NOT
PAQR4	-0.824061	5.80087	2.86859	0.0903237	0.893192	NOT
DDR1	-0.784174	5.90812	2.86848	0.0903301	0.893192	NOT
HNRNPK	-0.550168	8.07978	2.86632	0.0904516	0.893848	NOT
PHF24	0.93171	5.54695	2.86323	0.0906252	0.89482	NOT
CRLS1	-0.772163	5.93961	2.86261	0.09066	0.89482	NOT
HSPB8	0.867978	5.69242	2.85942	0.0908404	0.895714	NOT
BTD	0.887147	5.64617	2.85906	0.0908608	0.895714	NOT
TALDO1	0.573845	6.75482	2.8575	0.090949	0.895911	NOT
TRAF6	0.844438	5.7479	2.85601	0.0910329	0.895911	NOT
PFDN5	0.607387	7.69782	2.85578	0.091046	0.895911	NOT
DELE1	-0.567253	6.90869	2.85174	0.0912751	0.897459	NOT
OR2B6	-1.00619	5.3856	2.85106	0.0913138	0.897459	NOT
GMCL1	-0.770349	5.93899	2.84742	0.0915207	0.898949	NOT
PPP2CA	-0.549136	6.9936	2.84524	0.0916447	0.899179	NOT
RAD21	-0.561667	6.91377	2.84428	0.0916994	0.899179	NOT
HSPD1	-0.566504	7.29545	2.8441	0.0917101	0.899179	NOT
E2F4	-0.616929	6.47392	2.84025	0.0919299	0.900341	NOT
PIK3CG	-0.729437	6.05942	2.83798	0.0920596	0.900341	NOT
CYTH1	0.57544	6.75764	2.83787	0.0920662	0.900341	NOT
BHLHA15	-0.852484	5.71575	2.83765	0.0920785	0.900341	NOT
GGPS1	-0.801025	5.84934	2.83693	0.0921199	0.900341	NOT
DACH1	-0.67681	6.23179	2.83622	0.0921609	0.900341	NOT
HLA-DPA1	1.05586	9.48142	2.83121	0.0924489	0.902612	NOT
USP1	-0.967429	5.45421	2.82961	0.0925411	0.90297	NOT
NME5	0.913778	5.57249	2.82458	0.0928313	0.904887	NOT
RMDN1	0.810262	5.82241	2.8232	0.0929109	0.904887	NOT
BEST3	1.05557	5.29022	2.82257	0.0929477	0.904887	NOT
NMRK1	-0.937499	5.51537	2.82235	0.0929603	0.904887	NOT
PCGF5	-0.675124	6.23127	2.82139	0.0930159	0.904887	NOT
DUSP4	-0.783298	5.89288	2.81892	0.0931591	0.905482	NOT
DOCK4	0.726195	6.06641	2.81733	0.0932514	0.905482	NOT
BRDT	0.918091	5.55959	2.81667	0.09329	0.905482	NOT
PLAAT3	0.722563	6.07232	2.81515	0.0933784	0.905482	NOT
LTBP1	-0.702058	6.13925	2.81492	0.0933915	0.905482	NOT
SMIM22	-0.867226	5.67181	2.81369	0.0934631	0.905482	NOT
CARHSP1	-0.609138	6.49636	2.81305	0.0935004	0.905482	NOT
GSTM1	0.831347	5.76415	2.81054	0.0936471	0.905482	NOT
ZNF780B	0.722472	6.06955	2.81003	0.0936765	0.905482	NOT
SIGLEC9	0.922598	5.54482	2.80964	0.0936995	0.905482	NOT
PPP1R32	-1.0439	5.30277	2.80935	0.0937162	0.905482	NOT
WSB2	0.779146	5.90399	2.80685	0.0938625	0.905482	NOT
H2AZ2	-0.71892	6.07893	2.80556	0.0939379	0.905482	NOT
SS18	-0.730041	6.04361	2.80529	0.0939537	0.905482	NOT
OR2C1	1.00589	5.3739	2.80521	0.0939584	0.905482	NOT
DPPA3	-0.88118	5.63321	2.80504	0.0939683	0.905482	NOT
GALNT1	0.659371	6.28429	2.80328	0.0940717	0.905841	NOT
ANO6	0.655213	6.30006	2.80051	0.0942342	0.905841	NOT
CCR2	-0.749596	5.98135	2.80003	0.0942626	0.905841	NOT
NRARP	-0.635859	6.37087	2.79947	0.0942955	0.905841	NOT
C9orf50	-0.991686	5.39439	2.79823	0.0943685	0.905841	NOT
OR13C4	-1.03793	5.30841	2.79736	0.0944197	0.905841	NOT
MORN5	-1.08189	5.23156	2.79716	0.0944313	0.905841	NOT
PDE6C	1.02505	5.33788	2.79682	0.0944513	0.905841	NOT
CD9	0.572043	7.52164	2.79429	0.0946006	0.905928	NOT
FHIP2A	0.874601	5.6498	2.79372	0.0946344	0.905928	NOT
PHLDA2	-0.990727	5.3936	2.79192	0.0947404	0.905928	NOT
YIPF7	-1.11931	5.16877	2.79171	0.0947533	0.905928	NOT
AHCYL2	-0.879232	5.63261	2.79082	0.0948057	0.905928	NOT
BLOC1S2	0.795243	5.85047	2.79047	0.0948263	0.905928	NOT
ZNF354A	-0.926672	5.52515	2.79006	0.0948505	0.905928	NOT
NECTIN3	-0.881816	5.62615	2.78635	0.0950707	0.907498	NOT
GTPBP8	0.968856	5.43956	2.78512	0.0951436	0.907563	NOT
GPX4	0.602155	7.88798	2.78395	0.0952132	0.907563	NOT
NEMP2	-0.980266	5.41145	2.78341	0.095245	0.907563	NOT
ARHGAP45	-0.67796	6.20515	2.78198	0.0953301	0.907842	NOT
ZNF221	-1.05824	5.2673	2.78035	0.0954276	0.908238	NOT
RNF145	-0.588881	6.58626	2.7791	0.0955019	0.908414	NOT
ALDH18A1	-0.765506	5.926	2.77391	0.0958118	0.909786	NOT
SGSH	0.692341	6.15786	2.77384	0.0958163	0.909786	NOT
A1BG	1.10372	5.19199	2.77291	0.0958718	0.909786	NOT
PCF11	0.810557	5.80284	2.77289	0.0958729	0.909786	NOT
PITPNM2	1.0338	5.31197	2.77046	0.0960184	0.909786	NOT
OR2T11	0.975015	5.42249	2.76986	0.0960544	0.909786	NOT
LBR	-0.757344	5.94652	2.76882	0.0961171	0.909786	NOT
THUMPD3	-0.865688	5.65599	2.76868	0.0961252	0.909786	NOT
AGO4	0.727189	6.04088	2.7673	0.0962084	0.909786	NOT
DBN1	-0.790252	5.85159	2.76695	0.0962292	0.909786	NOT
ABL1	-0.645502	6.31374	2.76589	0.0962932	0.909786	NOT
PROB1	0.974092	5.42302	2.76548	0.0963177	0.909786	NOT
PRKD2	-0.649789	6.29961	2.76394	0.0964106	0.910134	NOT
FADS3	0.893292	5.59656	2.76236	0.096506	0.910244	NOT
NXPH4	-1.13631	5.13132	2.76118	0.0965768	0.910244	NOT
ATP6V0B	0.550217	6.93829	2.76059	0.0966126	0.910244	NOT
GZMB	-0.635933	6.42583	2.76003	0.0966462	0.910244	NOT
NWD1	1.0587	5.26172	2.75492	0.0969559	0.912632	NOT
FAM163B	0.884596	5.60898	2.75124	0.0971792	0.914204	NOT
TEN1	0.717374	6.06278	2.74872	0.0973322	0.915115	NOT
AFG1L	-1.05284	5.26519	2.74707	0.0974327	0.915529	NOT
EBP	-0.808936	5.79141	2.74531	0.09754	0.915902	NOT
PTRHD1	0.721078	6.0507	2.74457	0.0975851	0.915902	NOT
SMARCA5	-0.569065	6.68046	2.73895	0.0979293	0.918603	NOT
JUN	0.491714	7.91542	2.73682	0.0980597	0.918853	NOT
DMBX1	1.00993	5.34334	2.73667	0.098069	0.918853	NOT
TSR2	-1.00437	5.34621	2.73241	0.0983311	0.920147	NOT
PROSER3	-0.941983	5.47105	2.73128	0.0984001	0.920147	NOT
OCA2	-1.14498	5.10931	2.73078	0.0984313	0.920147	NOT
AVPI1	0.789687	5.84132	2.73061	0.0984416	0.920147	NOT
DHRS7	-0.702872	6.09851	2.72982	0.0984901	0.920147	NOT
SLC2A4RG	-0.630471	6.35733	2.7285	0.0985717	0.92038	NOT
SPATA31A6	-0.675593	6.18738	2.72525	0.0987727	0.92093	NOT
FEN1	-0.805678	5.79106	2.72499	0.098789	0.92093	NOT
ABHD1	0.851053	5.68062	2.72459	0.0988135	0.92093	NOT
CYBA	0.694284	8.87281	2.72327	0.0988954	0.92093	NOT
TMEM45B	-0.758559	5.92337	2.72297	0.0989139	0.92093	NOT
IDO1	-0.720084	6.04141	2.72189	0.0989808	0.921026	NOT
ECI1	-0.707049	6.07888	2.71507	0.0994046	0.92444	NOT
ZNF404	1.01819	5.31754	2.70957	0.0997481	0.927104	NOT
NUDT1	-1.01751	5.31187	2.70679	0.0999219	0.928189	NOT
CD300LG	0.922461	5.50724	2.70449	0.100066	0.928955	NOT
BORCS8	-0.896945	5.55753	2.70324	0.100144	0.928955	NOT
ARHGEF18	-0.799719	5.80046	2.70274	0.100176	0.928955	NOT
LRRFIP1	0.506421	7.25738	2.70076	0.100301	0.929582	NOT
ZNF570	0.944612	5.4583	2.69937	0.100388	0.929859	NOT
FMO3	-1.18937	5.03232	2.69512	0.100656	0.931435	NOT
GOLGA6L7	-1.06258	5.22882	2.6945	0.100695	0.931435	NOT
TET1	-0.897357	5.55306	2.69395	0.10073	0.931435	NOT
ENDOG	0.691516	6.11968	2.6891	0.101037	0.93342	NOT
RHOC	-0.534178	7.25791	2.68676	0.101186	0.93342	NOT
LMCD1	0.683325	7.27887	2.68567	0.101255	0.93342	NOT
COMMD1	-0.992331	5.3517	2.68344	0.101396	0.93342	NOT
SERINC5	-0.678995	6.15802	2.68336	0.101402	0.93342	NOT
AAMP	-0.555334	6.77363	2.68307	0.10142	0.93342	NOT
PPP1R12C	-0.621217	6.37248	2.68091	0.101558	0.93342	NOT
PDLIM3	-0.681463	6.14986	2.68078	0.101566	0.93342	NOT
MATR3	-0.533794	7.02249	2.68071	0.10157	0.93342	NOT
YME1L1	0.727276	6.00281	2.68041	0.10159	0.93342	NOT
KLRC4	0.692552	6.1142	2.67848	0.101713	0.93342	NOT
PYROXD1	0.806508	5.77829	2.67838	0.101719	0.93342	NOT
DDR2	-0.791946	5.80921	2.67772	0.101762	0.93342	NOT
TES	-0.61226	6.41108	2.67769	0.101763	0.93342	NOT
CPNE5	-0.684205	6.13717	2.67703	0.101806	0.93342	NOT
IGFLR1	0.896991	5.55297	2.67536	0.101913	0.933873	NOT
CPSF4	-0.801444	5.78079	2.67144	0.102163	0.934371	NOT
ATF4	-0.552143	7.55776	2.67134	0.10217	0.934371	NOT
GLI2	-0.886256	5.57018	2.67105	0.102189	0.934371	NOT
CKS2	-0.780498	5.83789	2.67026	0.102239	0.934371	NOT
CAND1	-0.823457	5.72309	2.66921	0.102307	0.934371	NOT
SGMS2	0.780459	5.83993	2.66913	0.102312	0.934371	NOT
SNHG32	-0.5749	6.59704	2.66709	0.102443	0.935048	NOT
H1-10	-0.617964	6.3802	2.66464	0.102601	0.935255	NOT
CEBPB	0.618959	7.40087	2.66428	0.102624	0.935255	NOT
QSER1	-0.705823	6.06006	2.66406	0.102639	0.935255	NOT
CDADC1	-0.951928	5.42091	2.65573	0.103177	0.939636	NOT
GPBAR1	0.885187	5.57018	2.65404	0.103287	0.939637	NOT
HIF3A	0.823014	5.72209	2.65395	0.103293	0.939637	NOT
ZNF219	0.763366	5.8844	2.65119	0.103473	0.939659	NOT
ODF3B	0.551631	6.75237	2.65055	0.103514	0.939659	NOT
ZNF586	-0.770895	5.85842	2.6505	0.103517	0.939659	NOT
C2orf81	0.963518	5.40253	2.65036	0.103527	0.939659	NOT
LIPC	0.955837	5.41459	2.6466	0.103771	0.941302	NOT
GPR137B	0.762679	5.88248	2.64581	0.103824	0.941302	NOT
ZCCHC9	1.04622	5.2437	2.64485	0.103886	0.941343	NOT
EVX1	-0.636039	6.29618	2.64222	0.104058	0.942377	NOT
ETNK1	-0.822131	5.71256	2.63953	0.104234	0.942525	NOT
CWF19L1	0.787945	5.8097	2.63925	0.104253	0.942525	NOT
EME1	0.90985	5.50903	2.63894	0.104273	0.942525	NOT
CYLC2	1.00788	5.31108	2.63843	0.104306	0.942525	NOT
APOBEC3A	1.00062	5.322	2.63625	0.10445	0.943299	NOT
HNRNPH3	-0.556393	6.94274	2.63458	0.104559	0.943532	NOT
STAT6	0.552924	6.72687	2.63181	0.104742	0.943532	NOT
OR2V1	-0.977486	5.35925	2.63163	0.104754	0.943532	NOT
TIMM17A	0.726173	5.98469	2.63024	0.104846	0.943532	NOT
PDIA5	-0.909214	5.50274	2.62945	0.104898	0.943532	NOT
CMTM3	-0.81129	5.73719	2.62848	0.104962	0.943532	NOT
TAF2	-0.824255	5.70196	2.6276	0.10502	0.943532	NOT
HDAC6	0.756354	5.89275	2.62717	0.105049	0.943532	NOT
TOM1L2	0.83468	5.67885	2.6267	0.10508	0.943532	NOT
FAM89B	-0.657608	6.20623	2.62635	0.105103	0.943532	NOT
ADAMTSL1	1.11192	5.12901	2.6256	0.105153	0.943532	NOT
ALDH3B1	0.875918	5.57808	2.62411	0.105252	0.943532	NOT
SCN3B	1.06338	5.2061	2.62385	0.105268	0.943532	NOT
PRPSAP1	0.775334	5.83873	2.62356	0.105288	0.943532	NOT
APC2	0.937483	5.4406	2.61958	0.105552	0.944732	NOT
ZMYM4	0.879963	5.56729	2.61956	0.105554	0.944732	NOT
NAA40	-0.780424	5.81558	2.61892	0.105597	0.944732	NOT
NDFIP1	-0.888051	5.542	2.61527	0.105839	0.944958	NOT
FAH	0.829094	5.69101	2.6151	0.105851	0.944958	NOT
TAF7	-0.68774	6.09788	2.61504	0.105855	0.944958	NOT
NFATC3	0.752077	5.89976	2.61457	0.105886	0.944958	NOT
SRM	-0.770124	5.84359	2.61418	0.105912	0.944958	NOT
EBPL	-0.723673	5.9813	2.61284	0.106002	0.945022	NOT
FAM240C	0.985127	5.34356	2.61233	0.106036	0.945022	NOT
TNFRSF1A	0.575061	6.56785	2.60914	0.106249	0.945188	NOT
SVEP1	0.755683	5.88509	2.60854	0.10629	0.945188	NOT
BOLA2B	-0.554119	6.7014	2.60832	0.106304	0.945188	NOT
ILKAP	-0.784783	5.79865	2.60746	0.106362	0.945188	NOT
ABHD5	0.729154	5.96391	2.60696	0.106395	0.945188	NOT
COASY	0.712224	6.01913	2.60684	0.106403	0.945188	NOT
JAG2	0.738328	5.93719	2.60515	0.106517	0.94568	NOT
CPE	0.89024	5.53837	2.60428	0.106576	0.945686	NOT
ATXN7L3	-0.759766	5.86746	2.60187	0.106737	0.946603	NOT
CIART	-0.895594	5.51971	2.6001	0.106857	0.946623	NOT
EFNA3	-1.02282	5.26264	2.5998	0.106877	0.946623	NOT
NLRP14	0.980459	5.34622	2.59925	0.106914	0.946623	NOT
ARFRP1	-0.645276	6.23876	2.59735	0.107042	0.946823	NOT
ATF7IP	-0.564034	6.62308	2.59719	0.107053	0.946823	NOT
RIOK2	-0.760234	5.86181	2.59093	0.107477	0.950056	NOT
FAM47C	1.01957	5.26999	2.58869	0.10763	0.950884	NOT
RXFP1	0.904644	5.49953	2.58698	0.107746	0.951085	NOT
RGS18	-0.785843	5.78703	2.58629	0.107793	0.951085	NOT
POGLUT2	-0.873797	5.56411	2.58559	0.10784	0.951085	NOT
TNFRSF14	0.556735	6.66712	2.58491	0.107886	0.951085	NOT
MGAT2	-0.681834	6.1028	2.58306	0.108013	0.951682	NOT
STK40	0.583268	6.49709	2.58103	0.108151	0.951691	NOT
METTL8	-0.928715	5.43847	2.58056	0.108183	0.951691	NOT
SEPTIN8	-0.594568	6.43585	2.58047	0.108189	0.951691	NOT
RPRM	1.00593	5.29161	2.57675	0.108444	0.953308	NOT
NAXE	-0.716625	5.98639	2.57608	0.10849	0.953308	NOT
ENTPD6	-0.549337	6.70515	2.57385	0.108643	0.953982	NOT
ATP6V1B2	0.503869	7.71558	2.57251	0.108735	0.953982	NOT
DNAJC3	0.648128	6.21911	2.57239	0.108743	0.953982	NOT
TRIM2	-0.756893	5.86136	2.56941	0.108948	0.955265	NOT
CUTA	-0.514898	7.11223	2.56702	0.109113	0.956188	NOT
SQOR	0.576878	6.55169	2.56495	0.109256	0.956188	NOT
RASGRP1	-0.943612	5.40263	2.56471	0.109273	0.956188	NOT
TOLLIP	0.709639	6.00522	2.56412	0.109314	0.956188	NOT
FADS2	-0.821387	5.68151	2.56217	0.109449	0.956188	NOT
ITGB3	0.928479	5.43606	2.56178	0.109475	0.956188	NOT
CYP2E1	0.869016	5.56954	2.56117	0.109517	0.956188	NOT
LTBR	0.574409	6.53139	2.56071	0.109549	0.956188	NOT
BTF3L4	0.894743	5.50949	2.56021	0.109584	0.956188	NOT
PNPO	0.672435	6.12637	2.55938	0.109642	0.956188	NOT
SCGB3A2	-0.68024	6.09582	2.55826	0.10972	0.956354	NOT
CPPED1	0.9697	5.35032	2.55542	0.109916	0.957238	NOT
NCLN	0.743602	5.89819	2.5551	0.109939	0.957238	NOT
OR5B21	-0.86611	5.56855	2.55332	0.110063	0.957469	NOT
ADAM22	0.887326	5.52374	2.55303	0.110083	0.957469	NOT
KCTD15	0.768665	5.82373	2.55195	0.110158	0.957608	NOT
C1orf52	0.683325	6.08641	2.55065	0.110249	0.957889	NOT
NONO	-0.521127	7.08373	2.54901	0.110363	0.958368	NOT
USP2	0.975099	5.33832	2.54745	0.110472	0.958803	NOT
TTLL4	0.766821	5.82724	2.54505	0.11064	0.959747	NOT
MYORG	0.952668	5.37958	2.54183	0.110866	0.961197	NOT
RAB11FIP1	0.598018	6.40505	2.54062	0.110951	0.961278	NOT
DVL3	-0.657242	6.16639	2.53908	0.111059	0.961278	NOT
CDC42EP1	-0.549056	6.67843	2.53673	0.111225	0.961278	NOT
TNS1	0.576497	6.51979	2.53605	0.111273	0.961278	NOT
MYRF	-0.875327	5.53838	2.53573	0.111296	0.961278	NOT
SLC25A10	-0.817606	5.67999	2.53539	0.11132	0.961278	NOT
C19orf54	0.981328	5.32005	2.53498	0.111348	0.961278	NOT
CSMD1	0.871687	5.55286	2.53428	0.111398	0.961278	NOT
ZNF791	-0.846054	5.60959	2.53413	0.111408	0.961278	NOT
PEX1	-0.977532	5.3209	2.53184	0.11157	0.961376	NOT
SMOC2	-0.935121	5.40633	2.53084	0.111641	0.961376	NOT
TMEM215	-0.920293	5.43747	2.53003	0.111698	0.961376	NOT
SCN1B	0.923453	5.43675	2.52986	0.11171	0.961376	NOT
EEF1B2	-0.543575	7.66108	2.52979	0.111715	0.961376	NOT
TAAR9	-0.89953	5.48112	2.5287	0.111792	0.961466	NOT
LRRC8A	-0.687924	6.05696	2.52689	0.111921	0.961466	NOT
MS4A4E	0.876177	5.53765	2.52684	0.111924	0.961466	NOT
NPM1	-0.524889	7.96623	2.52631	0.111962	0.961466	NOT
SECISBP2L	0.769823	5.80855	2.52478	0.11207	0.961505	NOT
S100A4	0.512264	7.58484	2.52458	0.112085	0.961505	NOT
AFAP1	-0.771158	5.79902	2.52113	0.11233	0.962743	NOT
ZNF629	0.80715	5.70604	2.52014	0.112401	0.962743	NOT
RNASE6	-0.765546	5.81689	2.52	0.11241	0.962743	NOT
RFPL4A	0.87241	5.54442	2.51922	0.112466	0.962743	NOT
GALNT2	-0.562252	6.57262	2.51696	0.112627	0.96296	NOT
KCNE3	-0.608285	6.3431	2.51618	0.112683	0.96296	NOT
LPCAT1	0.718409	5.95708	2.51552	0.11273	0.96296	NOT
C4BPA	0.664383	6.13501	2.51309	0.112904	0.96296	NOT
NF2	0.867682	5.5516	2.5129	0.112918	0.96296	NOT
CTCF	-0.908807	5.45331	2.51097	0.113056	0.96296	NOT
SEC23A	-0.611899	6.32538	2.51064	0.11308	0.96296	NOT
UTS2	-0.952682	5.36195	2.51051	0.113089	0.96296	NOT
PNISR	-0.606101	6.34977	2.51007	0.113121	0.96296	NOT
PRPF39	0.654023	6.16869	2.50899	0.113198	0.96296	NOT
SLC7A14	1.03367	5.21302	2.50811	0.113261	0.96296	NOT
BANF1	-0.555358	6.61436	2.50742	0.113312	0.96296	NOT
GLT1D1	-0.721297	5.94318	2.50667	0.113365	0.96296	NOT
GCSAM	0.92426	5.42474	2.5062	0.113399	0.96296	NOT
PPBP	0.738526	5.89073	2.50603	0.113411	0.96296	NOT
SLC29A2	-1.00332	5.26319	2.50511	0.113477	0.96296	NOT
CLK1	-0.534403	6.76266	2.50482	0.113498	0.96296	NOT
URGCP	0.698384	6.01553	2.50357	0.113589	0.962987	NOT
SH3BP5	0.627794	6.26113	2.50221	0.113687	0.962987	NOT
USP19	-0.689487	6.03846	2.50132	0.113751	0.962987	NOT
TRAF3IP3	-0.582199	6.45263	2.50094	0.113778	0.962987	NOT
CD14	0.603924	7.40449	2.50052	0.113809	0.962987	NOT
NHLH2	0.947678	5.37253	2.49985	0.113857	0.962987	NOT
SNAPC1	-0.942771	5.37744	2.4981	0.113984	0.96305	NOT
NANOS1	1.11981	5.06919	2.49648	0.114101	0.96305	NOT
RAB20	0.708429	5.97805	2.49568	0.114159	0.96305	NOT
WDR86	-0.814266	5.67149	2.49243	0.114395	0.96305	NOT
TNFAIP8L3	0.865312	5.54955	2.492	0.114426	0.96305	NOT
H1-4	-0.787328	7.94498	2.49153	0.11446	0.96305	NOT
RPL35	-0.57338	8.73809	2.49133	0.114475	0.96305	NOT
PHKB	0.791181	5.7351	2.49109	0.114493	0.96305	NOT
LYPLAL1	-0.784266	5.74975	2.48971	0.114593	0.96305	NOT
HHIP	-0.914229	5.4316	2.48855	0.114677	0.96305	NOT
SREK1IP1	0.676403	6.08156	2.48815	0.114707	0.96305	NOT
CELF1	-0.637965	6.21416	2.48705	0.114786	0.96305	NOT
IAPP	0.901553	5.46419	2.48661	0.114819	0.96305	NOT
GOPC	-0.66689	6.10859	2.4864	0.114834	0.96305	NOT
RTN4RL2	0.932289	5.3973	2.48572	0.114884	0.96305	NOT
NCF1	0.859039	6.96358	2.48568	0.114886	0.96305	NOT
VTI1B	0.572767	6.503	2.48562	0.114891	0.96305	NOT
COQ7	0.726148	5.92045	2.48507	0.114931	0.96305	NOT
COLQ	0.706484	5.97802	2.48365	0.115035	0.963065	NOT
CYTIP	-0.513295	6.95751	2.48263	0.115109	0.963065	NOT
KATNB1	-0.837714	5.60716	2.48262	0.11511	0.963065	NOT
BCL2L2	0.530713	6.79033	2.47896	0.115379	0.964814	NOT
ALDH3A2	0.645485	6.18307	2.47775	0.115467	0.965058	NOT
ENTPD7	0.850223	5.58006	2.47614	0.115585	0.965547	NOT
UBTD1	0.791433	5.72809	2.47273	0.115836	0.967147	NOT
WASF2	0.574206	6.4783	2.47187	0.1159	0.967182	NOT
ITGA9	-0.825356	5.6354	2.47009	0.116031	0.967643	NOT
CHPF2	-0.612721	6.30041	2.46951	0.116074	0.967643	NOT
NXN	-0.819797	5.64459	2.46693	0.116265	0.968286	NOT
MAP4K3	0.72823	5.90551	2.46683	0.116272	0.968286	NOT
MRPS9	-0.817873	5.64992	2.46605	0.11633	0.968286	NOT
KLHL4	-0.96054	5.327	2.46276	0.116574	0.968726	NOT
SLC2A3	-0.601241	7.38765	2.46223	0.116613	0.968726	NOT
SMTN	-0.613027	6.29288	2.46082	0.116718	0.968726	NOT
DCDC2	-0.994214	5.26086	2.46012	0.11677	0.968726	NOT
ULK3	-0.771232	5.77229	2.45936	0.116827	0.968726	NOT
NRSN2	-0.746834	5.84194	2.45906	0.116848	0.968726	NOT
MIDEAS	0.547694	6.65527	2.45884	0.116865	0.968726	NOT
CRY2	0.847548	5.57786	2.45838	0.116899	0.968726	NOT
ALDOC	-0.792098	5.71311	2.45739	0.116973	0.968726	NOT
PDCD6IP	0.552142	6.6107	2.45625	0.117058	0.968726	NOT
CHTOP	-0.722407	5.91385	2.4561	0.117069	0.968726	NOT
RCAN2	-0.943652	5.35774	2.45571	0.117098	0.968726	NOT
OSBP	-0.740925	5.85763	2.45471	0.117173	0.968849	NOT
STAMBPL1	-0.722602	5.91003	2.45203	0.117373	0.96989	NOT
ILF3	-0.474924	7.38527	2.45002	0.117523	0.96989	NOT
SNAI1	-0.881707	5.48925	2.44998	0.117526	0.96989	NOT
HDDC2	0.707486	5.96016	2.44871	0.117621	0.96989	NOT
CIP2A	-0.848758	5.56501	2.44843	0.117643	0.96989	NOT
FAM71F2	0.933243	5.38193	2.44824	0.117656	0.96989	NOT
CUL1	0.583646	6.43976	2.44712	0.117741	0.970023	NOT
ZFX	-1.03313	5.18723	2.44644	0.117792	0.970023	NOT
ADAM33	0.83295	5.60859	2.44504	0.117897	0.970393	NOT
OTUD1	0.750777	5.82522	2.44341	0.118019	0.970911	NOT
HTRA4	0.829817	5.61265	2.44067	0.118225	0.972116	NOT
SATB2	-0.687833	6.01494	2.43644	0.118545	0.974248	NOT
CD63	0.501447	9.51214	2.43268	0.11883	0.976096	NOT
TAF12	0.727181	5.89136	2.42995	0.119037	0.977304	NOT
GPR25	-1.0164	5.20925	2.42778	0.119201	0.97816	NOT
KRTAP6-3	0.830037	5.60547	2.42323	0.119548	0.979257	NOT
ACOT1	0.708433	5.94512	2.42302	0.119564	0.979257	NOT
CRK	0.687946	6.01079	2.42147	0.119683	0.979257	NOT
MBTPS2	-0.858875	5.52972	2.41957	0.119828	0.979257	NOT
IFNA2	0.902084	5.43472	2.41842	0.119916	0.979257	NOT
SEMA4D	-0.567365	6.47904	2.41812	0.119939	0.979257	NOT
MMD	0.656746	6.11372	2.4165	0.120063	0.979257	NOT
NR1D1	0.787758	5.71081	2.41634	0.120075	0.979257	NOT
MOS	0.923632	5.38587	2.4161	0.120094	0.979257	NOT
PEX10	0.735997	5.85709	2.41566	0.120127	0.979257	NOT
SGK3	0.759673	5.78635	2.41445	0.12022	0.979257	NOT
SWSAP1	0.841592	5.5716	2.41422	0.120238	0.979257	NOT
HNRNPAB	-0.543993	6.96367	2.4139	0.120262	0.979257	NOT
C19orf44	0.98081	5.2726	2.41367	0.12028	0.979257	NOT
LAMA3	0.837557	5.57883	2.41324	0.120314	0.979257	NOT
C19orf33	0.663774	6.09147	2.41227	0.120388	0.979257	NOT
OR52K2	0.964271	5.30372	2.41205	0.120404	0.979257	NOT
TMOD4	-0.981145	5.26664	2.41162	0.120438	0.979257	NOT
EPHA4	0.910713	5.40994	2.40764	0.120744	0.979257	NOT
[truncated: 14,256 more rows]
