# Supplementary material for: The metabolic reprogramming of γ-aminobutyrate in oral squamous cell carcinoma
Source: BMC Oral Health. 2024 Apr 5;24:418. doi: 10.1186/s12903-024-04174-0 (PMC10996254; doi:10.1186/s12903-024-04174-0)
Supplement: Supplementary file 2 — Supplementary Material 2 [file 12903_2024_4174_MOESM2_ESM.xlsx]

## Sheet: Enrich_UPGenes
	ID	Description	GeneRatio	BgRatio	pvalue	p.adjust	qvalue	geneID	Count
hsa04145	hsa04145	Phagosome	12/83	152/8212	3.27171e-08	3.25163e-06	3.02223e-06	OLR1/SFTPA1/SFTPA2/MSR1/MARCO/TFRC/FCGR1A/MRC1/FCGR3A/CD36/NCF2/ATP6V0D1	12
hsa04979	hsa04979	Cholesterol metabolism	8/83	51/8212	3.45918e-08	3.25163e-06	3.02223e-06	NCEH1/CYP27A1/APOC1/PLTP/TSPO/CD36/APOC2/LPL	8
hsa03320	hsa03320	PPAR signaling pathway	8/83	75/8212	7.53496e-07	4.72191e-05	4.38878e-05	FABP4/OLR1/ACSL1/CYP27A1/SCD/PLTP/CD36/LPL	8
hsa04380	hsa04380	Osteoclast differentiation	8/83	128/8212	4.14383e-05	0.0019476	0.0018102	OSCAR/IL1B/FCGR1A/SPI1/FCGR3A/TYROBP/FOS/NCF2	8
hsa05150	hsa05150	Staphylococcus aureus infection	6/83	96/8212	0.000398816	0.0149955	0.0139376	CFD/FCGR1A/C5AR1/FCGR3A/FPR1/PTAFR	6
hsa05133	hsa05133	Pertussis	5/83	76/8212	0.000983862	0.0280371	0.0260592	SFTPA1/SFTPA2/IL1B/CXCL5/FOS	5
hsa05140	hsa05140	Leishmaniasis	5/83	77/8212	0.00104394	0.0280371	0.0260592	IL1B/FCGR1A/FCGR3A/FOS/NCF2	5
hsa04610	hsa04610	Complement and coagulation cascades	5/83	86/8212	0.00171435	0.0402872	0.037445	CFD/VSIG4/SERPINA1/C7/C5AR1	5
hsa04142	hsa04142	Lysosome	6/83	132/8212	0.00211146	0.044106	0.0409944	SLC11A1/ASAH1/GAA/NAPSA/CD68/ATP6V0D1	6
hsa04657	hsa04657	IL-17 signaling pathway	5/83	94/8212	0.00253749	0.0477049	0.0443394	S100A9/IL1B/CXCL5/S100A8/FOS	5
hsa04613	hsa04613	Neutrophil extracellular trap formation	7/83	190/8212	0.00299475	0.051183	0.0475721	AGER/AQP9/FCGR1A/C5AR1/FCGR3A/NCF2/FPR1	7
hsa05417	hsa05417	Lipid and atherosclerosis	7/83	215/8212	0.00589287	0.0923216	0.0858084	AGER/OLR1/IL1B/ABCG1/CD36/FOS/NCF2	7
hsa05171	hsa05171	Coronavirus disease - COVID-19	7/83	232/8212	0.00881908	0.123352	0.11465	CFD/ACE/IL1B/C7/C5AR1/FOS/MX1	7
hsa00071	hsa00071	Fatty acid degradation	3/83	43/8212	0.00918578	0.123352	0.11465	ACSL1/ADH1B/ALDH2	3
hsa00910	hsa00910	Nitrogen metabolism	2/83	17/8212	0.01244	0.149848	0.139276	GLUL/CA4	2
hsa05418	hsa05418	Fluid shear stress and atherosclerosis	5/83	139/8212	0.0130749	0.149848	0.139276	CAV1/IL1B/DUSP1/FOS/NCF2	5
hsa04936	hsa04936	Alcoholic liver disease	5/83	142/8212	0.0142345	0.149848	0.139276	ADH1B/IL1B/SCD/C5AR1/ALDH2	5
hsa05323	hsa05323	Rheumatoid arthritis	4/83	93/8212	0.0143472	0.149848	0.139276	IL1B/CXCL5/FOS/ATP6V0D1	4
hsa04640	hsa04640	Hematopoietic cell lineage	4/83	99/8212	0.0176785	0.174924	0.162583	TFRC/IL1B/FCGR1A/CD36	4
hsa00590	hsa00590	Arachidonic acid metabolism	3/83	61/8212	0.0235379	0.221257	0.205647	LTA4H/ALOX5/HPGD	3
hsa00010	hsa00010	Glycolysis / Gluconeogenesis	3/83	67/8212	0.0300154	0.268709	0.249752	ADH1B/FBP1/ALDH2	3
hsa05152	hsa05152	Tuberculosis	5/83	180/8212	0.0352346	0.301096	0.279854	IL1B/FCGR1A/MRC1/FCGR3A/ATP6V0D1	5
hsa04216	hsa04216	Ferroptosis	2/83	41/8212	0.0642237	0.524959	0.487924	ACSL1/TFRC	2
hsa00620	hsa00620	Pyruvate metabolism	2/83	47/8212	0.0814816	0.63153	0.586976	ADH1B/ALDH2	2
hsa05142	hsa05142	Chagas disease	3/83	102/8212	0.0839801	0.63153	0.586976	ACE/IL1B/FOS	3
hsa05144	hsa05144	Malaria	2/83	50/8212	0.0905893	0.65503	0.608818	IL1B/CD36	2
hsa04668	hsa04668	TNF signaling pathway	3/83	112/8212	0.103946	0.710591	0.66046	IL1B/CXCL5/FOS	3
hsa04726	hsa04726	Serotonergic synapse	3/83	115/8212	0.110274	0.710591	0.66046	ALOX5/SLC6A4/DUSP1	3
hsa01212	hsa01212	Fatty acid metabolism	2/83	57/8212	0.112903	0.710591	0.66046	ACSL1/SCD	2
hsa04152	hsa04152	AMPK signaling pathway	3/83	121/8212	0.123363	0.710591	0.66046	FBP1/SCD/CD36	3
hsa04062	hsa04062	Chemokine signaling pathway	4/83	192/8212	0.129139	0.710591	0.66046	CXCL16/CXCL5/CCL18/FGR	4
hsa00561	hsa00561	Glycerolipid metabolism	2/83	62/8212	0.129619	0.710591	0.66046	ALDH2/LPL	2
hsa05202	hsa05202	Transcriptional misregulation in cancer	4/83	193/8212	0.130913	0.710591	0.66046	FCGR1A/NUPR1/SPI1/HPGD	4
hsa03250	hsa03250	Viral life cycle - HIV-1	2/83	63/8212	0.133029	0.710591	0.66046	SAMHD1/MX1	2
hsa04623	hsa04623	Cytosolic DNA-sensing pathway	2/83	66/8212	0.143381	0.710591	0.66046	IL1B/SAMHD1	2
hsa05221	hsa05221	Acute myeloid leukemia	2/83	67/8212	0.146869	0.710591	0.66046	FCGR1A/SPI1	2
hsa05415	hsa05415	Diabetic cardiomyopathy	4/83	203/8212	0.149196	0.710591	0.66046	AGER/ACE/CD36/NCF2	4
hsa00830	hsa00830	Retinol metabolism	2/83	68/8212	0.150375	0.710591	0.66046	ADH1B/ALDH1A1	2
hsa04664	hsa04664	Fc epsilon RI signaling pathway	2/83	68/8212	0.150375	0.710591	0.66046	ALOX5AP/ALOX5	2
hsa04920	hsa04920	Adipocytokine signaling pathway	2/83	69/8212	0.153897	0.710591	0.66046	ACSL1/CD36	2
hsa05322	hsa05322	Systemic lupus erythematosus	3/83	136/8212	0.158346	0.710591	0.66046	FCGR1A/C7/FCGR3A	3
hsa00120	hsa00120	Primary bile acid biosynthesis	1/83	17/8212	0.158749	0.710591	0.66046	CYP27A1	1
hsa05162	hsa05162	Measles	3/83	139/8212	0.165684	0.714696	0.664275	IL1B/FOS/MX1	3
hsa00061	hsa00061	Fatty acid biosynthesis	1/83	18/8212	0.167269	0.714696	0.664275	ACSL1	1
hsa00100	hsa00100	Steroid biosynthesis	1/83	20/8212	0.184055	0.7457	0.693092	DHCR24	1
hsa04721	hsa04721	Synaptic vesicle cycle	2/83	78/8212	0.186254	0.7457	0.693092	SLC6A4/ATP6V0D1	2
hsa05166	hsa05166	Human T-cell leukemia virus 1 infection	4/83	222/8212	0.186425	0.7457	0.693092	SPI1/TSPO/FOS/EGR2	4
hsa00770	hsa00770	Pantothenate and CoA biosynthesis	1/83	21/8212	0.192322	0.753261	0.70012	ALDH2	1
hsa00220	hsa00220	Arginine biosynthesis	1/83	22/8212	0.200506	0.753904	0.700717	GLUL	1
hsa00340	hsa00340	Histidine metabolism	1/83	22/8212	0.200506	0.753904	0.700717	ALDH2	1
hsa04614	hsa04614	Renin-angiotensin system	1/83	23/8212	0.208609	0.7542	0.700992	ACE	1
hsa04964	hsa04964	Proximal tubule bicarbonate reclamation	1/83	23/8212	0.208609	0.7542	0.700992	CA4	1
hsa04976	hsa04976	Bile secretion	2/83	89/8212	0.226932	0.776432	0.721656	AQP9/NCEH1	2
hsa01040	hsa01040	Biosynthesis of unsaturated fatty acids	1/83	27/8212	0.240215	0.776432	0.721656	SCD	1
hsa04966	hsa04966	Collecting duct acid secretion	1/83	27/8212	0.240215	0.776432	0.721656	ATP6V0D1	1
hsa04666	hsa04666	Fc gamma R-mediated phagocytosis	2/83	97/8212	0.256919	0.776432	0.721656	FCGR1A/FCGR3A	2
hsa00030	hsa00030	Pentose phosphate pathway	1/83	30/8212	0.263098	0.776432	0.721656	FBP1	1
hsa00053	hsa00053	Ascorbate and aldarate metabolism	1/83	30/8212	0.263098	0.776432	0.721656	ALDH2	1
hsa00630	hsa00630	Glyoxylate and dicarboxylate metabolism	1/83	30/8212	0.263098	0.776432	0.721656	GLUL	1
hsa01523	hsa01523	Antifolate resistance	1/83	30/8212	0.263098	0.776432	0.721656	IL1B	1
hsa04061	hsa04061	Viral protein interaction with cytokine and cytokine receptor	2/83	100/8212	0.268197	0.776432	0.721656	CXCL5/CCL18	2
hsa04933	hsa04933	AGE-RAGE signaling pathway in diabetic complications	2/83	100/8212	0.268197	0.776432	0.721656	AGER/IL1B	2
hsa00052	hsa00052	Galactose metabolism	1/83	31/8212	0.270573	0.776432	0.721656	GAA	1
hsa00410	hsa00410	beta-Alanine metabolism	1/83	31/8212	0.270573	0.776432	0.721656	ALDH2	1
hsa04620	hsa04620	Toll-like receptor signaling pathway	2/83	104/8212	0.283233	0.776432	0.721656	IL1B/FOS	2
hsa04625	hsa04625	C-type lectin receptor signaling pathway	2/83	104/8212	0.283233	0.776432	0.721656	IL1B/EGR2	2
hsa00051	hsa00051	Fructose and mannose metabolism	1/83	33/8212	0.285299	0.776432	0.721656	FBP1	1
hsa04130	hsa04130	SNARE interactions in vesicular transport	1/83	33/8212	0.285299	0.776432	0.721656	VAMP8	1
hsa04928	hsa04928	Parathyroid hormone synthesis, secretion and action	2/83	106/8212	0.290744	0.776432	0.721656	NR4A2/FOS	2
hsa05020	hsa05020	Prion disease	4/83	273/8212	0.297762	0.776432	0.721656	CAV1/IL1B/C7/NCF2	4
hsa04659	hsa04659	Th17 cell differentiation	2/83	108/8212	0.298247	0.776432	0.721656	IL1B/FOS	2
hsa00350	hsa00350	Tyrosine metabolism	1/83	36/8212	0.30684	0.776432	0.721656	ADH1B	1
hsa00500	hsa00500	Starch and sucrose metabolism	1/83	36/8212	0.30684	0.776432	0.721656	GAA	1
hsa00250	hsa00250	Alanine, aspartate and glutamate metabolism	1/83	37/8212	0.313877	0.776432	0.721656	GLUL	1
hsa04960	hsa04960	Aldosterone-regulated sodium reabsorption	1/83	37/8212	0.313877	0.776432	0.721656	SGK1	1
hsa05143	hsa05143	African trypanosomiasis	1/83	37/8212	0.313877	0.776432	0.721656	IL1B	1
hsa05130	hsa05130	Pathogenic Escherichia coli infection	3/83	197/8212	0.320827	0.783317	0.728055	IL1B/NCKAP1L/FOS	3
hsa00380	hsa00380	Tryptophan metabolism	1/83	42/8212	0.348016	0.803279	0.746609	ALDH2	1
hsa05332	hsa05332	Graft-versus-host disease	1/83	42/8212	0.348016	0.803279	0.746609	IL1B	1
hsa04060	hsa04060	Cytokine-cytokine receptor interaction	4/83	295/8212	0.348482	0.803279	0.746609	CXCL16/IL1B/CXCL5/CCL18	4
hsa00860	hsa00860	Porphyrin metabolism	1/83	43/8212	0.354639	0.803279	0.746609	BLVRA	1
hsa04940	hsa04940	Type I diabetes mellitus	1/83	43/8212	0.354639	0.803279	0.746609	IL1B	1
hsa04975	hsa04975	Fat digestion and absorption	1/83	43/8212	0.354639	0.803279	0.746609	CD36	1
hsa02010	hsa02010	ABC transporters	1/83	45/8212	0.367688	0.82292	0.764864	ABCG1	1
hsa04650	hsa04650	Natural killer cell mediated cytotoxicity	2/83	131/8212	0.38314	0.845504	0.785854	FCGR3A/TYROBP	2
hsa00280	hsa00280	Valine, leucine and isoleucine degradation	1/83	48/8212	0.386773	0.845504	0.785854	ALDH2	1
hsa00330	hsa00330	Arginine and proline metabolism	1/83	50/8212	0.399179	0.845738	0.786072	ALDH2	1
hsa05110	hsa05110	Vibrio cholerae infection	1/83	50/8212	0.399179	0.845738	0.786072	ATP6V0D1	1
hsa05135	hsa05135	Yersinia infection	2/83	137/8212	0.404641	0.845738	0.786072	IL1B/FOS	2
hsa04913	hsa04913	Ovarian steroidogenesis	1/83	51/8212	0.405289	0.845738	0.786072	ALOX5	1
hsa04810	hsa04810	Regulation of actin cytoskeleton	3/83	229/8212	0.409373	0.845738	0.786072	RGCC/C7/NCKAP1L	3
hsa00600	hsa00600	Sphingolipid metabolism	1/83	53/8212	0.417325	0.852795	0.792631	ASAH1	1
hsa00480	hsa00480	Glutathione metabolism	1/83	57/8212	0.44068	0.872664	0.811099	GPX3	1
hsa05134	hsa05134	Legionellosis	1/83	57/8212	0.44068	0.872664	0.811099	IL1B	1
hsa04923	hsa04923	Regulation of lipolysis in adipocytes	1/83	58/8212	0.446372	0.872664	0.811099	FABP4	1
hsa04978	hsa04978	Mineral absorption	1/83	60/8212	0.457586	0.872664	0.811099	SLC31A1	1
hsa05416	hsa05416	Viral myocarditis	1/83	60/8212	0.457586	0.872664	0.811099	CAV1	1
hsa05132	hsa05132	Salmonella infection	3/83	249/8212	0.463132	0.872664	0.811099	IL1B/NCKAP1L/FOS	3
hsa04932	hsa04932	Non-alcoholic fatty liver disease	2/83	155/8212	0.4669	0.872664	0.811099	IL1B/FOS	2
hsa00310	hsa00310	Lysine degradation	1/83	63/8212	0.473988	0.872664	0.811099	ALDH2	1
hsa04217	hsa04217	Necroptosis	2/83	159/8212	0.480224	0.872664	0.811099	GLUL/IL1B	2
hsa04927	hsa04927	Cortisol synthesis and secretion	1/83	65/8212	0.484649	0.872664	0.811099	NCEH1	1
hsa05321	hsa05321	Inflammatory bowel disease	1/83	65/8212	0.484649	0.872664	0.811099	IL1B	1
hsa05161	hsa05161	Hepatitis B	2/83	162/8212	0.490085	0.872664	0.811099	FOS/EGR2	2
hsa04924	hsa04924	Renin secretion	1/83	69/8212	0.505336	0.872664	0.811099	ACE	1
hsa05031	hsa05031	Amphetamine addiction	1/83	69/8212	0.505336	0.872664	0.811099	FOS	1
hsa05211	hsa05211	Renal cell carcinoma	1/83	69/8212	0.505336	0.872664	0.811099	EPAS1	1
hsa04917	hsa04917	Prolactin signaling pathway	1/83	70/8212	0.510378	0.872664	0.811099	FOS	1
hsa05120	hsa05120	Epithelial cell signaling in Helicobacter pylori infection	1/83	70/8212	0.510378	0.872664	0.811099	ATP6V0D1	1
hsa04080	hsa04080	Neuroactive ligand-receptor interaction	4/83	367/8212	0.511893	0.872664	0.811099	C5AR1/TSPO/FPR1/PTAFR	4
hsa05164	hsa05164	Influenza A	2/83	171/8212	0.518968	0.872664	0.811099	IL1B/MX1	2
hsa00982	hsa00982	Drug metabolism - cytochrome P450	1/83	72/8212	0.52031	0.872664	0.811099	ADH1B	1
hsa01524	hsa01524	Platinum drug resistance	1/83	73/8212	0.525201	0.872664	0.811099	SLC31A1	1
hsa01230	hsa01230	Biosynthesis of amino acids	1/83	75/8212	0.534836	0.872664	0.811099	GLUL	1
hsa04918	hsa04918	Thyroid hormone synthesis	1/83	75/8212	0.534836	0.872664	0.811099	GPX3	1
hsa05100	hsa05100	Bacterial invasion of epithelial cells	1/83	77/8212	0.544278	0.872664	0.811099	CAV1	1
hsa00980	hsa00980	Metabolism of xenobiotics by cytochrome P450	1/83	78/8212	0.548927	0.872664	0.811099	ADH1B	1
hsa00983	hsa00983	Drug metabolism - other enzymes	1/83	80/8212	0.558087	0.872664	0.811099	CES1	1
hsa04146	hsa04146	Peroxisome	1/83	82/8212	0.567062	0.872664	0.811099	ACSL1	1
hsa04662	hsa04662	B cell receptor signaling pathway	1/83	82/8212	0.567062	0.872664	0.811099	FOS	1
hsa04010	hsa04010	MAPK signaling pathway	3/83	294/8212	0.5755	0.872664	0.811099	IL1B/DUSP1/FOS	3
hsa05210	hsa05210	Colorectal cancer	1/83	86/8212	0.584476	0.872664	0.811099	FOS	1
hsa04512	hsa04512	ECM-receptor interaction	1/83	88/8212	0.592921	0.872664	0.811099	CD36	1
hsa04727	hsa04727	GABAergic synapse	1/83	89/8212	0.59708	0.872664	0.811099	GLUL	1
hsa05235	hsa05235	PD-L1 expression and PD-1 checkpoint pathway in cancer	1/83	89/8212	0.59708	0.872664	0.811099	FOS	1
hsa05410	hsa05410	Hypertrophic cardiomyopathy	1/83	90/8212	0.601197	0.872664	0.811099	ACE	1
hsa04658	hsa04658	Th1 and Th2 cell differentiation	1/83	92/8212	0.609307	0.872664	0.811099	FOS	1
hsa05203	hsa05203	Viral carcinogenesis	2/83	204/8212	0.61538	0.872664	0.811099	ATP6V0D1/EGR2	2
hsa04713	hsa04713	Circadian entrainment	1/83	97/8212	0.628876	0.872664	0.811099	FOS	1
hsa01522	hsa01522	Endocrine resistance	1/83	98/8212	0.632671	0.872664	0.811099	FOS	1
hsa04750	hsa04750	Inflammatory mediator regulation of TRP channels	1/83	98/8212	0.632671	0.872664	0.811099	IL1B	1
hsa04925	hsa04925	Aldosterone synthesis and secretion	1/83	98/8212	0.632671	0.872664	0.811099	NR4A2	1
hsa05231	hsa05231	Choline metabolism in cancer	1/83	98/8212	0.632671	0.872664	0.811099	FOS	1
hsa00564	hsa00564	Glycerophospholipid metabolism	1/83	99/8212	0.636429	0.872664	0.811099	GPD1	1
hsa05170	hsa05170	Human immunodeficiency virus 1 infection	2/83	212/8212	0.636447	0.872664	0.811099	SAMHD1/FOS	2
hsa05207	hsa05207	Chemical carcinogenesis - receptor activation	2/83	212/8212	0.636447	0.872664	0.811099	KLF4/FOS	2
hsa05146	hsa05146	Amoebiasis	1/83	102/8212	0.647475	0.872664	0.811099	IL1B	1
hsa04974	hsa04974	Protein digestion and absorption	1/83	103/8212	0.651083	0.872664	0.811099	SLC7A7	1
hsa04064	hsa04064	NF-kappa B signaling pathway	1/83	104/8212	0.654654	0.872664	0.811099	IL1B	1
hsa04660	hsa04660	T cell receptor signaling pathway	1/83	104/8212	0.654654	0.872664	0.811099	FOS	1
hsa05208	hsa05208	Chemical carcinogenesis - reactive oxygen species	2/83	223/8212	0.663948	0.872664	0.811099	FOS/NCF2	2
hsa04922	hsa04922	Glucagon signaling pathway	1/83	107/8212	0.665153	0.872664	0.811099	FBP1	1
hsa04931	hsa04931	Insulin resistance	1/83	108/8212	0.668582	0.872664	0.811099	CD36	1
hsa04066	hsa04066	HIF-1 signaling pathway	1/83	109/8212	0.671976	0.872664	0.811099	TFRC	1
hsa05145	hsa05145	Toxoplasmosis	1/83	112/8212	0.681955	0.872664	0.811099	ALOX5	1
hsa04725	hsa04725	Cholinergic synapse	1/83	113/8212	0.685214	0.872664	0.811099	FOS	1
hsa04670	hsa04670	Leukocyte transendothelial migration	1/83	114/8212	0.68844	0.872664	0.811099	NCF2	1
hsa04724	hsa04724	Glutamatergic synapse	1/83	114/8212	0.68844	0.872664	0.811099	GLUL	1
hsa01200	hsa01200	Carbon metabolism	1/83	115/8212	0.691633	0.872664	0.811099	FBP1	1
hsa04071	hsa04071	Sphingolipid signaling pathway	1/83	119/8212	0.704086	0.880389	0.818279	ASAH1	1
hsa04935	hsa04935	Growth hormone synthesis, secretion and action	1/83	120/8212	0.707121	0.880389	0.818279	FOS	1
hsa04611	hsa04611	Platelet activation	1/83	124/8212	0.718956	0.883688	0.821345	VAMP8	1
hsa04144	hsa04144	Endocytosis	2/83	251/8212	0.726517	0.883688	0.821345	CAV1/TFRC	2
hsa04926	hsa04926	Relaxin signaling pathway	1/83	129/8212	0.733087	0.883688	0.821345	FOS	1
hsa04068	hsa04068	FoxO signaling pathway	1/83	131/8212	0.73854	0.883688	0.821345	SGK1	1
hsa04728	hsa04728	Dopaminergic synapse	1/83	132/8212	0.741226	0.883688	0.821345	FOS	1
hsa00190	hsa00190	Oxidative phosphorylation	1/83	134/8212	0.746515	0.883688	0.821345	ATP6V0D1	1
hsa04210	hsa04210	Apoptosis	1/83	136/8212	0.751698	0.883688	0.821345	FOS	1
hsa05010	hsa05010	Alzheimer disease	3/83	384/8212	0.752402	0.883688	0.821345	AGER/IL1B/LPL	3
hsa04910	hsa04910	Insulin signaling pathway	1/83	137/8212	0.75425	0.883688	0.821345	FBP1	1
hsa04915	hsa04915	Estrogen signaling pathway	1/83	138/8212	0.756776	0.883688	0.821345	FOS	1
hsa04140	hsa04140	Autophagy - animal	1/83	141/8212	0.764201	0.884901	0.822472	VAMP8	1
hsa04550	hsa04550	Signaling pathways regulating pluripotency of stem cells	1/83	143/8212	0.769026	0.884901	0.822472	KLF4	1
hsa05224	hsa05224	Breast cancer	1/83	147/8212	0.778386	0.884901	0.822472	FOS	1
hsa01240	hsa01240	Biosynthesis of cofactors	1/83	153/8212	0.791727	0.884901	0.822472	ALDH2	1
hsa04921	hsa04921	Oxytocin signaling pathway	1/83	154/8212	0.793872	0.884901	0.822472	FOS	1
hsa04934	hsa04934	Cushing syndrome	1/83	155/8212	0.795995	0.884901	0.822472	NCEH1	1
hsa04150	hsa04150	mTOR signaling pathway	1/83	156/8212	0.798096	0.884901	0.822472	SGK1	1
hsa04514	hsa04514	Cell adhesion molecules	1/83	157/8212	0.800177	0.884901	0.822472	SIGLEC1	1
hsa05160	hsa05160	Hepatitis C	1/83	157/8212	0.800177	0.884901	0.822472	MX1	1
hsa04630	hsa04630	JAK-STAT signaling pathway	1/83	166/8212	0.81797	0.899289	0.835845	FHL1	1
hsa04360	hsa04360	Axon guidance	1/83	182/8212	0.845822	0.922562	0.857476	DPYSL2	1
hsa04621	hsa04621	NOD-like receptor signaling pathway	1/83	186/8212	0.8521	0.922562	0.857476	IL1B	1
hsa05165	hsa05165	Human papillomavirus infection	2/83	331/8212	0.85386	0.922562	0.857476	MX1/ATP6V0D1	2
hsa05167	hsa05167	Kaposi sarcoma-associated herpesvirus infection	1/83	194/8212	0.863907	0.926761	0.861379	FOS	1
hsa05022	hsa05022	Pathways of neurodegeneration - multiple diseases	3/83	476/8212	0.867606	0.926761	0.861379	AGER/GPX3/IL1B	3
hsa04510	hsa04510	Focal adhesion	1/83	201/8212	0.873471	0.927754	0.862303	CAV1	1
hsa05205	hsa05205	Proteoglycans in cancer	1/83	205/8212	0.878635	0.927996	0.862527	CAV1	1
hsa04015	hsa04015	Rap1 signaling pathway	1/83	210/8212	0.884797	0.929284	0.863725	FPR1	1
hsa04024	hsa04024	cAMP signaling pathway	1/83	225/8212	0.90149	0.936355	0.870296	FOS	1
hsa05163	hsa05163	Human cytomegalovirus infection	1/83	225/8212	0.90149	0.936355	0.870296	IL1B	1
hsa04714	hsa04714	Thermogenesis	1/83	232/8212	0.908439	0.938388	0.872186	ACSL1	1
hsa04020	hsa04020	Calcium signaling pathway	1/83	240/8212	0.915789	0.940811	0.874438	PTAFR	1
hsa05131	hsa05131	Shigellosis	1/83	247/8212	0.92174	0.941778	0.875337	IL1B	1
hsa05012	hsa05012	Parkinson disease	1/83	266/8212	0.935879	0.951055	0.883959	DUSP1	1
hsa05016	hsa05016	Huntington disease	1/83	306/8212	0.957914	0.968214	0.899908	GPX3	1
hsa04151	hsa04151	PI3K-Akt signaling pathway	1/83	354/8212	0.974679	0.977232	0.908289	SGK1	1
hsa05014	hsa05014	Amyotrophic lateral sclerosis	1/83	364/8212	0.977232	0.977232	0.908289	GPX3	1

## Sheet: Enrich_DOWNGenes
	ID	Description	GeneRatio	BgRatio	pvalue	p.adjust	qvalue	geneID	Count
hsa05322	hsa05322	Systemic lupus erythematosus	18/68	136/8212	1.76566e-17	1.92456e-15	1.65414e-15	H3C8/H3C13/C1R/H2AC11/H3C15/H2BC17/H2AC21/H3C10/H3C3/H3C7/H3C2/C1S/H2BC8/H2BC11/H4C4/H4C13/H2AC8/H4C15	18
hsa05034	hsa05034	Alcoholism	16/68	187/8212	1.4346e-12	6.67353e-11	5.73582e-11	H3C8/H3C13/H2AC11/H3C15/H2BC17/H2AC21/H3C10/H3C3/H3C7/H3C2/H2BC8/H2BC11/H4C4/H4C13/H2AC8/H4C15	16
hsa04613	hsa04613	Neutrophil extracellular trap formation	16/68	190/8212	1.83675e-12	6.67353e-11	5.73582e-11	H3C8/H3C13/H2AC11/H3C15/H2BC17/H2AC21/H3C10/H3C3/H3C7/H3C2/H2BC8/H2BC11/H4C4/H4C13/H2AC8/H4C15	16
hsa04512	hsa04512	ECM-receptor interaction	11/68	88/8212	1.05108e-10	2.8642e-09	2.46174e-09	COL1A1/COL1A2/COL4A1/THBS2/COL6A3/COL4A2/HSPG2/ITGA11/COL6A2/SPP1/LAMB1	11
hsa04974	hsa04974	Protein digestion and absorption	11/68	103/8212	5.9481e-10	1.29669e-08	1.11449e-08	COL1A1/COL1A2/COL5A2/COL3A1/COL4A1/COL5A1/COL6A3/COL8A1/COL4A2/COL6A2/COL10A1	11
hsa04510	hsa04510	Focal adhesion	11/68	201/8212	6.50244e-07	1.18128e-05	1.01529e-05	COL1A1/COL1A2/COL4A1/THBS2/COL6A3/COL4A2/ITGA11/CCND2/COL6A2/SPP1/LAMB1	11
hsa04151	hsa04151	PI3K-Akt signaling pathway	14/68	354/8212	8.75894e-07	1.36389e-05	1.17225e-05	COL1A1/COL1A2/COL4A1/THBS2/COL6A3/COL4A2/F2R/DDIT4/ITGA11/CCND2/COL6A2/SPP1/INSR/LAMB1	14
hsa05202	hsa05202	Transcriptional misregulation in cancer	10/68	193/8212	3.62184e-06	4.93475e-05	4.24136e-05	H3C8/IGFBP3/H3C13/PLAT/H3C15/H3C10/H3C3/H3C7/CCND2/H3C2	10
hsa05165	hsa05165	Human papillomavirus infection	11/68	331/8212	7.54302e-05	0.000913544	0.00078518	COL1A1/COL1A2/COL4A1/THBS2/COL6A3/COL4A2/ITGA11/CCND2/COL6A2/SPP1/LAMB1	11
hsa04926	hsa04926	Relaxin signaling pathway	7/68	129/8212	8.76904e-05	0.000955825	0.00082152	COL1A1/COL1A2/COL3A1/COL4A1/COL4A2/ACTA2/MMP2	7
hsa04933	hsa04933	AGE-RAGE signaling pathway in diabetic complications	6/68	100/8212	0.000166789	0.00165273	0.0014205	COL1A1/COL1A2/COL3A1/COL4A1/COL4A2/MMP2	6
hsa05146	hsa05146	Amoebiasis	6/68	102/8212	0.000185982	0.00168934	0.00145197	COL1A1/COL1A2/COL3A1/COL4A1/COL4A2/LAMB1	6
hsa05203	hsa05203	Viral carcinogenesis	7/68	204/8212	0.00141483	0.0118628	0.0101959	H2BC17/CCND2/H2BC8/H2BC11/H4C4/H4C13/H4C15	7
hsa05131	hsa05131	Shigellosis	7/68	247/8212	0.00415553	0.0323537	0.0278077	H3C8/H3C13/H3C15/H3C10/H3C3/H3C7/H3C2	7
hsa04610	hsa04610	Complement and coagulation cascades	4/68	86/8212	0.00548724	0.039874	0.0342712	PLAT/F2R/C1R/C1S	4
hsa04970	hsa04970	Salivary secretion	4/68	92/8212	0.00695801	0.0474015	0.040741	CST1/CST2/CST4/SLC12A2	4
hsa04611	hsa04611	Platelet activation	4/68	124/8212	0.0191959	0.12308	0.105785	COL1A1/COL1A2/COL3A1/F2R	4
hsa05415	hsa05415	Diabetic cardiomyopathy	5/68	203/8212	0.0260595	0.155129	0.133331	COL1A1/COL1A2/COL3A1/MMP2/INSR	5
hsa05205	hsa05205	Proteoglycans in cancer	5/68	205/8212	0.0270408	0.155129	0.133331	COL1A1/COL1A2/LUM/HSPG2/MMP2	5
hsa05222	hsa05222	Small cell lung cancer	3/68	92/8212	0.0404486	0.220445	0.18947	COL4A1/COL4A2/LAMB1	3
hsa04310	hsa04310	Wnt signaling pathway	4/68	170/8212	0.0519502	0.269646	0.231758	SFRP2/SFRP4/SERPINF1/CCND2	4
hsa04371	hsa04371	Apelin signaling pathway	3/68	139/8212	0.107778	0.533991	0.458959	PLAT/ACTA2/SPP1	3
hsa04115	hsa04115	p53 signaling pathway	2/68	73/8212	0.122231	0.579271	0.497876	IGFBP3/CCND2	2
hsa05133	hsa05133	Pertussis	2/68	76/8212	0.130531	0.592827	0.509528	C1R/C1S	2
hsa04217	hsa04217	Necroptosis	3/68	159/8212	0.144477	0.629922	0.54141	H2AC11/H2AC21/H2AC8	3
hsa00532	hsa00532	Glycosaminoglycan biosynthesis - chondroitin sulfate / dermatan sulfate	1/68	20/8212	0.153372	0.642984	0.552637	CHPF	1
hsa05410	hsa05410	Hypertrophic cardiomyopathy	2/68	90/8212	0.170779	0.689442	0.592567	TPM1/ITGA11	2
hsa05150	hsa05150	Staphylococcus aureus infection	2/68	96/8212	0.188621	0.708953	0.609337	C1R/C1S	2
hsa05414	hsa05414	Dilated cardiomyopathy	2/68	96/8212	0.188621	0.708953	0.609337	TPM1/ITGA11	2
hsa04620	hsa04620	Toll-like receptor signaling pathway	2/68	104/8212	0.212785	0.77312	0.664488	SPP1/CTSK	2
hsa04066	hsa04066	HIF-1 signaling pathway	2/68	109/8212	0.228045	0.801837	0.689169	TIMP1/INSR	2
hsa04670	hsa04670	Leukocyte transendothelial migration	2/68	114/8212	0.243385	0.829029	0.712541	THY1/MMP2	2
hsa00760	hsa00760	Nicotinate and nicotinamide metabolism	1/68	36/8212	0.25917	0.836385	0.718863	NNMT	1
hsa04960	hsa04960	Aldosterone-regulated sodium reabsorption	1/68	37/8212	0.265331	0.836385	0.718863	INSR	1
hsa05219	hsa05219	Bladder cancer	1/68	41/8212	0.289476	0.836385	0.718863	MMP2	1
hsa04068	hsa04068	FoxO signaling pathway	2/68	131/8212	0.295732	0.836385	0.718863	CCND2/INSR	2
hsa05171	hsa05171	Coronavirus disease - COVID-19	3/68	232/8212	0.301526	0.836385	0.718863	C1R/C1S/RPL13	3
hsa04930	hsa04930	Type II diabetes mellitus	1/68	46/8212	0.318561	0.836385	0.718863	INSR	1
hsa05418	hsa05418	Fluid shear stress and atherosclerosis	2/68	139/8212	0.320261	0.836385	0.718863	PLAT/MMP2	2
hsa04672	hsa04672	Intestinal immune network for IgA production	1/68	49/8212	0.335445	0.836385	0.718863	PIGR	1
hsa05110	hsa05110	Vibrio cholerae infection	1/68	50/8212	0.340981	0.836385	0.718863	SLC12A2	1
hsa05144	hsa05144	Malaria	1/68	50/8212	0.340981	0.836385	0.718863	THBS2	1
hsa04913	hsa04913	Ovarian steroidogenesis	1/68	51/8212	0.346471	0.836385	0.718863	INSR	1
hsa04072	hsa04072	Phospholipase D signaling pathway	2/68	148/8212	0.347623	0.836385	0.718863	F2R/INSR	2
hsa04145	hsa04145	Phagosome	2/68	152/8212	0.359677	0.836385	0.718863	THBS2/C1R	2
hsa04150	hsa04150	mTOR signaling pathway	2/68	156/8212	0.371653	0.836385	0.718863	DDIT4/INSR	2
hsa04218	hsa04218	Cellular senescence	2/68	156/8212	0.371653	0.836385	0.718863	IGFBP3/CCND2	2
hsa04340	hsa04340	Hedgehog signaling pathway	1/68	56/8212	0.373255	0.836385	0.718863	CCND2	1
hsa00480	hsa00480	Glutathione metabolism	1/68	57/8212	0.37848	0.836385	0.718863	GPX2	1
hsa04923	hsa04923	Regulation of lipolysis in adipocytes	1/68	58/8212	0.383663	0.836385	0.718863	INSR	1
hsa04213	hsa04213	Longevity regulating pathway - multiple species	1/68	62/8212	0.40397	0.863388	0.742071	INSR	1
hsa04929	hsa04929	GnRH secretion	1/68	64/8212	0.413875	0.867547	0.745646	SPP1	1
hsa04917	hsa04917	Prolactin signaling pathway	1/68	70/8212	0.442628	0.881276	0.757446	CCND2	1
hsa04520	hsa04520	Adherens junction	1/68	71/8212	0.447283	0.881276	0.757446	INSR	1
hsa04918	hsa04918	Thyroid hormone synthesis	1/68	75/8212	0.465523	0.881276	0.757446	GPX2	1
hsa05412	hsa05412	Arrhythmogenic right ventricular cardiomyopathy	1/68	77/8212	0.474419	0.881276	0.757446	ITGA11	1
hsa05206	hsa05206	MicroRNAs in cancer	3/68	310/8212	0.476573	0.881276	0.757446	TPM1/DDIT4/CCND2	3
hsa04662	hsa04662	B cell receptor signaling pathway	1/68	82/8212	0.496027	0.881276	0.757446	IFITM1	1
hsa04260	hsa04260	Cardiac muscle contraction	1/68	87/8212	0.516759	0.881276	0.757446	TPM1	1
hsa04015	hsa04015	Rap1 signaling pathway	2/68	210/8212	0.522588	0.881276	0.757446	F2R/INSR	2
hsa04211	hsa04211	Longevity regulating pathway	1/68	89/8212	0.524814	0.881276	0.757446	INSR	1
hsa04912	hsa04912	GnRH signaling pathway	1/68	93/8212	0.54053	0.881276	0.757446	MMP2	1
hsa05323	hsa05323	Rheumatoid arthritis	1/68	93/8212	0.54053	0.881276	0.757446	CTSK	1
hsa04657	hsa04657	IL-17 signaling pathway	1/68	94/8212	0.544378	0.881276	0.757446	LCN2	1
hsa04350	hsa04350	TGF-beta signaling pathway	1/68	95/8212	0.548195	0.881276	0.757446	GREM1	1
hsa05215	hsa05215	Prostate cancer	1/68	97/8212	0.555733	0.881276	0.757446	PLAT	1
hsa01522	hsa01522	Endocrine resistance	1/68	98/8212	0.559456	0.881276	0.757446	MMP2	1
hsa04640	hsa04640	Hematopoietic cell lineage	1/68	99/8212	0.563148	0.881276	0.757446	CD24	1
hsa04061	hsa04061	Viral protein interaction with cytokine and cytokine receptor	1/68	100/8212	0.56681	0.881276	0.757446	CXCL13	1
hsa04810	hsa04810	Regulation of actin cytoskeleton	2/68	229/8212	0.569836	0.881276	0.757446	F2R/ITGA11	2
hsa04972	hsa04972	Pancreatic secretion	1/68	102/8212	0.574042	0.881276	0.757446	SLC12A2	1
hsa04931	hsa04931	Insulin resistance	1/68	108/8212	0.595034	0.893465	0.767922	INSR	1
hsa05145	hsa05145	Toxoplasmosis	1/68	112/8212	0.608458	0.893465	0.767922	LAMB1	1
hsa04935	hsa04935	Growth hormone synthesis, secretion and action	1/68	120/8212	0.634005	0.893465	0.767922	IGFBP3	1
hsa04152	hsa04152	AMPK signaling pathway	1/68	121/8212	0.637081	0.893465	0.767922	INSR	1
hsa04110	hsa04110	Cell cycle	1/68	127/8212	0.655007	0.893465	0.767922	CCND2	1
hsa04380	hsa04380	Osteoclast differentiation	1/68	128/8212	0.657908	0.893465	0.767922	CTSK	1
hsa04142	hsa04142	Lysosome	1/68	132/8212	0.669276	0.893465	0.767922	CTSK	1
hsa04270	hsa04270	Vascular smooth muscle contraction	1/68	134/8212	0.67482	0.893465	0.767922	ACTA2	1
hsa04210	hsa04210	Apoptosis	1/68	136/8212	0.680272	0.893465	0.767922	CTSK	1
hsa04910	hsa04910	Insulin signaling pathway	1/68	137/8212	0.682964	0.893465	0.767922	INSR	1
hsa04915	hsa04915	Estrogen signaling pathway	1/68	138/8212	0.685634	0.893465	0.767922	MMP2	1
hsa05162	hsa05162	Measles	1/68	139/8212	0.688281	0.893465	0.767922	CCND2	1
hsa04140	hsa04140	Autophagy - animal	1/68	141/8212	0.693511	0.893465	0.767922	DDIT4	1
hsa04261	hsa04261	Adrenergic signaling in cardiomyocytes	1/68	154/8212	0.725457	0.893465	0.767922	TPM1	1
hsa04932	hsa04932	Non-alcoholic fatty liver disease	1/68	155/8212	0.727774	0.893465	0.767922	INSR	1
hsa04390	hsa04390	Hippo signaling pathway	1/68	157/8212	0.73235	0.893465	0.767922	CCND2	1
hsa04514	hsa04514	Cell adhesion molecules	1/68	157/8212	0.73235	0.893465	0.767922	VCAN	1
hsa05161	hsa05161	Hepatitis B	1/68	162/8212	0.743461	0.893465	0.767922	HSPG2	1
hsa04630	hsa04630	JAK-STAT signaling pathway	1/68	166/8212	0.752021	0.893465	0.767922	CCND2	1
hsa03010	hsa03010	Ribosome	1/68	167/8212	0.754117	0.893465	0.767922	RPL13	1
hsa04022	hsa04022	cGMP-PKG signaling pathway	1/68	167/8212	0.754117	0.893465	0.767922	INSR	1
hsa04141	hsa04141	Protein processing in endoplasmic reticulum	1/68	171/8212	0.762327	0.89348	0.767935	DERL3	1
hsa04062	hsa04062	Chemokine signaling pathway	1/68	192/8212	0.801194	0.928124	0.797712	CXCL13	1
hsa05130	hsa05130	Pathogenic Escherichia coli infection	1/68	197/8212	0.809483	0.928124	0.797712	F2R	1
hsa05169	hsa05169	Epstein-Barr virus infection	1/68	202/8212	0.817431	0.928124	0.797712	CCND2	1
hsa05207	hsa05207	Chemical carcinogenesis - receptor activation	1/68	212/8212	0.832359	0.935331	0.803906	KLF5	1
hsa05166	hsa05166	Human T-cell leukemia virus 1 infection	1/68	222/8212	0.846083	0.935836	0.80434	CCND2	1
hsa04024	hsa04024	cAMP signaling pathway	1/68	225/8212	0.84998	0.935836	0.80434	F2R	1
hsa04014	hsa04014	Ras signaling pathway	1/68	236/8212	0.863455	0.936809	0.805177	INSR	1
hsa04020	hsa04020	Calcium signaling pathway	1/68	240/8212	0.868053	0.936809	0.805177	F2R	1
hsa04010	hsa04010	MAPK signaling pathway	1/68	294/8212	0.917048	0.969691	0.833438	INSR	1
hsa04060	hsa04060	Cytokine-cytokine receptor interaction	1/68	295/8212	0.91776	0.969691	0.833438	CXCL13	1
hsa05016	hsa05016	Huntington disease	1/68	306/8212	0.92521	0.969691	0.833438	GPX2	1
hsa05014	hsa05014	Amyotrophic lateral sclerosis	1/68	364/8212	0.954766	0.979981	0.842282	GPX2	1
hsa04080	hsa04080	Neuroactive ligand-receptor interaction	1/68	367/8212	0.955932	0.979981	0.842282	F2R	1
hsa05010	hsa05010	Alzheimer disease	1/68	384/8212	0.962	0.979981	0.842282	INSR	1
hsa04740	hsa04740	Olfactory transduction	1/68	439/8212	0.976522	0.983051	0.844921	OR5K4	1
hsa05022	hsa05022	Pathways of neurodegeneration - multiple diseases	1/68	476/8212	0.983051	0.983051	0.844921	GPX2	1
